# Supplementary material for: The molecular mechanisms of CTHRC1 in gastric cancer by integrating TCGA, GEO and GSA datasets
Source: Front Genet. 2022 Jul 19;13:900124. doi: 10.3389/fgene.2022.900124 (PMC9343808; doi:10.3389/fgene.2022.900124)
Supplement: Supplementary file 1 [file Table2.XLSX]

## Sheet: Sheet1
gene_name	gene_id	gene_biotype	baseMean	log2FoldChange	lfcSE	stat	pvalue	padj
CLCA4	ENSG00000016602	protein_coding	180.836	-2.42753	0.291814	-8.31877	8.88807e-17	1.42463e-14
CYP24A1	ENSG00000019186	protein_coding	95.2359	1.6288	0.248793	6.54681	5.87795e-11	4.50139e-09
IBSP	ENSG00000029559	protein_coding	86.7877	1.82803	0.218092	8.38191	5.20771e-17	8.60449e-15
VCAN	ENSG00000038427	protein_coding	14085.2	1.50648	0.0966318	15.5899	8.52944e-55	1.17575e-51
MAGEC2	ENSG00000046774	protein_coding	40.7435	-1.77972	0.518635	-3.43154	0.000600161	0.00563006
GUCA1A	ENSG00000048545	protein_coding	26.1355	1.81842	0.174398	10.4268	1.87026e-25	6.05586e-23
PTPRN	ENSG00000054356	protein_coding	165.094	1.76299	0.202389	8.7109	3.01461e-18	5.68135e-16
COL11A1	ENSG00000060718	protein_coding	1870.28	3.1978	0.173172	18.466	3.87611e-76	1.87007e-72
PAGE1	ENSG00000068985	protein_coding	15.1627	-1.57121	0.3148	-4.99115	6.00221e-07	1.84919e-05
CD5L	ENSG00000073754	protein_coding	5.37129	-1.84666	0.281147	-6.56832	5.08848e-11	3.93428e-09
FAP	ENSG00000078098	protein_coding	1033.59	1.97116	0.105419	18.6983	5.11164e-78	3.52309e-74
BPIFB2	ENSG00000078898	protein_coding	32.352	-1.61422	0.380796	-4.23906	2.24455e-05	0.000412536
EPYC	ENSG00000083782	protein_coding	75.0431	4.06054	0.236831	17.1453	6.81658e-66	1.82707e-62
NOX4	ENSG00000086991	protein_coding	240.587	1.63113	0.089631	18.1983	5.32451e-74	2.33533e-70
ADAMTS2	ENSG00000087116	protein_coding	5013.84	1.72266	0.101362	16.9952	8.91525e-65	2.15062e-61
TMPRSS11E	ENSG00000087128	protein_coding	45.1927	-1.97745	0.33034	-5.9861	2.14935e-09	1.24189e-07
MMP2	ENSG00000087245	protein_coding	23735.4	1.63874	0.107514	15.2421	1.85801e-52	2.26621e-49
CPXM1	ENSG00000088882	protein_coding	1206.86	1.54583	0.118922	12.9987	1.24393e-38	8.11009e-36
CHGB	ENSG00000089199	protein_coding	439.267	1.56966	0.262683	5.97549	2.29407e-09	1.31761e-07
CPA1	ENSG00000091704	protein_coding	38.379	-1.90263	0.317755	-5.98774	2.12782e-09	1.23092e-07
TBL1Y	ENSG00000092377	protein_coding	6.54559	-1.73517	0.306407	-5.66296	1.48783e-08	7.06513e-07
CRISP3	ENSG00000096006	protein_coding	165.675	-1.59966	0.339928	-4.70588	2.52778e-06	6.39515e-05
IGF2-AS	ENSG00000099869	lncRNA	10.5323	1.72088	0.236617	7.27284	3.52019e-13	3.70819e-11
MMP11	ENSG00000099953	protein_coding	6819.94	2.34587	0.142427	16.4707	5.95746e-61	1.06453e-57
NKAIN4	ENSG00000101198	protein_coding	63.8807	1.93319	0.18213	10.6143	2.55605e-26	9.00138e-24
HAO1	ENSG00000101323	protein_coding	3.28204	-1.69712	0.348404	-4.87112	1.10966e-06	3.16786e-05
CST4	ENSG00000101441	protein_coding	57.6418	1.71727	0.211567	8.11689	4.78272e-16	7.05649e-14
NALCN	ENSG00000102452	protein_coding	156.783	1.55347	0.156368	9.93471	2.94032e-23	8.34463e-21
MEDAG	ENSG00000102802	protein_coding	660.369	1.65471	0.134583	12.2951	9.62235e-35	5.39814e-32
PDGFRL	ENSG00000104213	protein_coding	314.349	1.53285	0.137325	11.1622	6.24152e-29	2.53049e-26
RETN	ENSG00000104918	protein_coding	20.756	2.02199	0.197891	10.2177	1.65227e-24	5.10997e-22
HAS1	ENSG00000105509	protein_coding	79.3536	1.59283	0.192749	8.26377	1.41147e-16	2.23271e-14
SLC5A5	ENSG00000105641	protein_coding	617.487	-1.82129	0.258953	-7.03328	2.01727e-12	1.93106e-10
COMP	ENSG00000105664	protein_coding	1283.91	2.35894	0.202172	11.668	1.85776e-31	8.61824e-29
ATP4A	ENSG00000105675	protein_coding	331.013	-2.83115	0.317922	-8.90517	5.33032e-19	1.10372e-16
WNT2	ENSG00000105989	protein_coding	474.184	2.02774	0.139406	14.5456	6.22747e-48	6.25938e-45
SFRP4	ENSG00000106483	protein_coding	6214.99	2.25328	0.175753	12.8207	1.25563e-37	7.86739e-35
AEBP1	ENSG00000106624	protein_coding	21423.6	1.58856	0.103981	15.2774	1.08254e-52	1.37442e-49
ALDH3A1	ENSG00000108602	protein_coding	3192.68	-1.63661	0.192463	-8.50349	1.83974e-17	3.14753e-15
COL1A1	ENSG00000108821	protein_coding	280447	2.01126	0.101584	19.7991	3.0325e-87	4.70374e-83
CWH43	ENSG00000109182	protein_coding	38.2965	-2.08228	0.380233	-5.47633	4.34238e-08	1.85729e-06
CPZ	ENSG00000109625	protein_coding	76.79	1.61751	0.129073	12.5318	5.00244e-36	2.94327e-33
APOA4	ENSG00000110244	protein_coding	305.853	-1.50845	0.362966	-4.15591	3.23993e-05	0.000558463
LOX	ENSG00000113083	protein_coding	2918.7	1.56589	0.0927158	16.8892	5.40574e-64	1.18548e-60
SPARC	ENSG00000113140	protein_coding	65273.1	1.51373	0.0811459	18.6544	1.16314e-77	7.01459e-74
NPR3	ENSG00000113389	protein_coding	335.156	1.54628	0.177494	8.71171	2.99328e-18	5.66329e-16
PRRX1	ENSG00000116132	protein_coding	2260.81	1.63149	0.1155	14.1255	2.64503e-45	2.55224e-42
MFAP2	ENSG00000117122	protein_coding	1574.7	1.52671	0.11711	13.0365	7.5874e-39	5.1558e-36
SPP1	ENSG00000118785	protein_coding	13283.2	1.72248	0.193956	8.88078	6.63945e-19	1.36309e-16
PAEP	ENSG00000122133	protein_coding	100.572	2.25873	0.254025	8.89177	6.01456e-19	1.24008e-16
INHBA	ENSG00000122641	protein_coding	4380.92	1.82467	0.100779	18.1056	2.87631e-73	1.15642e-69
TWIST1	ENSG00000122691	protein_coding	277.766	1.66229	0.126529	13.1376	2.00471e-39	1.42234e-36
COL10A1	ENSG00000123500	protein_coding	3000.34	3.09778	0.15269	20.2881	1.63821e-91	3.95185e-87
SERPINA7	ENSG00000123561	protein_coding	8.65405	-1.74124	0.5129	-3.39488	0.000686575	0.00623931
TNFAIP6	ENSG00000123610	protein_coding	538.47	1.7768	0.135527	13.1103	2.87478e-39	2.01009e-36
TGM3	ENSG00000125780	protein_coding	142.32	-1.98773	0.222574	-8.93065	4.23508e-19	8.84526e-17
SSX1	ENSG00000126752	protein_coding	8.62647	-1.53115	0.352993	-4.33762	1.44034e-05	0.000285736
ISLR	ENSG00000129009	protein_coding	5961.49	1.81908	0.121311	14.9953	7.88352e-51	8.84531e-48
KIF1A	ENSG00000130294	protein_coding	422.948	1.83006	0.257231	7.11448	1.12332e-12	1.11285e-10
COL5A1	ENSG00000130635	protein_coding	26394.2	1.56562	0.0930343	16.8284	1.51068e-63	3.16888e-60
GFPT2	ENSG00000131459	protein_coding	759.291	1.63505	0.119487	13.6839	1.26644e-42	1.0356e-39
RHOXF2	ENSG00000131721	protein_coding	2.97607	-1.54419	0.358707	-4.30488	1.67077e-05	0.000323245
PODNL1	ENSG00000132000	protein_coding	517.257	1.7438	0.0988226	17.6458	1.09595e-69	4.06732e-66
MATN3	ENSG00000132031	protein_coding	461.786	1.61725	0.151051	10.7067	9.47064e-27	3.40985e-24
CRP	ENSG00000132693	protein_coding	8.38956	1.56299	0.30275	5.16264	2.43487e-07	8.42099e-06
POSTN	ENSG00000133110	protein_coding	17357.6	1.65352	0.107552	15.3741	2.44216e-53	3.2729e-50
NTS	ENSG00000133636	protein_coding	160.379	1.65434	0.255776	6.46794	9.93457e-11	7.21842e-09
GRP	ENSG00000134443	protein_coding	58.3636	2.22913	0.262366	8.49627	1.95782e-17	3.3377e-15
CBLIF	ENSG00000134812	protein_coding	679.565	-1.96271	0.313017	-6.27031	3.60329e-10	2.35881e-08
IL36A	ENSG00000136694	protein_coding	9.44841	-2.74317	0.429928	-6.38053	1.76474e-10	1.23573e-08
SULF1	ENSG00000137573	protein_coding	15847.4	1.84355	0.111489	16.5357	2.03099e-61	3.76874e-58
MMP13	ENSG00000137745	protein_coding	144.59	2.45681	0.200671	12.243	1.83227e-34	1.01609e-31
ITGA11	ENSG00000137809	protein_coding	3128	1.95465	0.0992456	19.695	2.3781e-86	2.29467e-82
LBX1	ENSG00000138136	protein_coding	3.29797	1.62093	0.297504	5.44845	5.08121e-08	2.12844e-06
LUM	ENSG00000139329	protein_coding	31394.6	1.5678	0.0994983	15.7571	6.14182e-56	9.25994e-53
RHCG	ENSG00000140519	protein_coding	437.478	-1.91751	0.282622	-6.78473	1.16306e-11	9.91395e-10
CYP4B1	ENSG00000142973	protein_coding	144.443	-1.76403	0.219975	-8.01921	1.06426e-15	1.52817e-13
CRNN	ENSG00000143536	protein_coding	234.173	-3.60936	0.611119	-5.90614	3.5021e-09	1.91785e-07
S100A7	ENSG00000143556	protein_coding	697.45	-1.57816	0.38905	-4.05645	4.98243e-05	0.00078733
REG3G	ENSG00000143954	protein_coding	62.9324	-2.80085	0.360618	-7.76682	8.04802e-15	1.01645e-12
COL8A1	ENSG00000144810	protein_coding	5126.36	1.68221	0.130035	12.9366	2.79655e-38	1.77529e-35
SFRP2	ENSG00000145423	protein_coding	10593.7	2.63817	0.190901	13.8196	1.94232e-43	1.64402e-40
ADAMTS16	ENSG00000145536	protein_coding	143.635	2.5169	0.143169	17.58	3.50781e-69	1.20884e-65
SPINK7	ENSG00000145879	protein_coding	27.0946	-1.78219	0.296119	-6.0185	1.76046e-09	1.02951e-07
CPLX2	ENSG00000145920	protein_coding	114.722	1.59806	0.240919	6.63318	3.28541e-11	2.60704e-09
NKX6-2	ENSG00000148826	protein_coding	97.1864	-2.37085	0.306757	-7.72875	1.08608e-14	1.34357e-12
ADAM12	ENSG00000148848	protein_coding	1551.24	2.03392	0.123854	16.4219	1.33226e-60	2.29558e-57
P4HA3	ENSG00000149380	protein_coding	248.327	1.61311	0.0949765	16.9843	1.07377e-64	2.4669e-61
ADAMTS12	ENSG00000151388	protein_coding	2105.94	1.76997	0.100862	17.5485	6.11028e-69	1.96531e-65
TMPRSS11D	ENSG00000153802	protein_coding	27.116	-1.67102	0.284822	-5.86688	4.44078e-09	2.35439e-07
UCHL1	ENSG00000154277	protein_coding	737.318	1.50169	0.176505	8.50794	1.77045e-17	3.03975e-15
DKK2	ENSG00000155011	protein_coding	263.33	1.71162	0.143413	11.9349	7.78388e-33	3.95306e-30
SLC24A2	ENSG00000155886	protein_coding	63.6564	1.56992	0.157127	9.99141	1.66194e-23	4.80132e-21
CLDN17	ENSG00000156282	protein_coding	1.62267	-2.80211	0.635454	-4.40962	1.03552e-05	0.000215886
CLDN8	ENSG00000156284	protein_coding	7.69668	-1.58497	0.413328	-3.83466	0.000125739	0.00166293
DPYSL5	ENSG00000157851	protein_coding	51.0285	1.50389	0.232903	6.45718	1.06675e-10	7.71608e-09
CPA2	ENSG00000158516	protein_coding	253.953	-2.97686	0.298628	-9.96846	2.09452e-23	6.01502e-21
PAGE5	ENSG00000158639	protein_coding	8.96106	-1.69131	0.305014	-5.54503	2.93903e-08	1.30568e-06
SPRR2G	ENSG00000159516	protein_coding	5.88538	-1.94109	0.404473	-4.79905	1.59422e-06	4.29931e-05
OLFML2B	ENSG00000162745	protein_coding	3083.66	1.51474	0.111517	13.5831	5.0439e-42	3.98932e-39
LCE3D	ENSG00000163202	protein_coding	6.85513	-1.53345	0.511847	-2.99591	0.00273632	0.0177537
IVL	ENSG00000163207	protein_coding	44.962	-2.26916	0.451718	-5.02341	5.07612e-07	1.60067e-05
SPRR3	ENSG00000163209	protein_coding	1137.76	-2.03984	0.386708	-5.27489	1.32836e-07	4.97191e-06
HTR4	ENSG00000164270	protein_coding	21.0228	-1.54913	0.237126	-6.53293	6.44969e-11	4.91583e-09
COL1A2	ENSG00000164692	protein_coding	134054	1.84088	0.0930377	19.7864	3.8998e-87	4.70374e-83
FNDC1	ENSG00000164694	protein_coding	5086.74	2.20594	0.151305	14.5795	3.79517e-48	3.89578e-45
A2ML1	ENSG00000166535	protein_coding	283.594	-1.71157	0.274687	-6.23099	4.63503e-10	2.97369e-08
SERPINB12	ENSG00000166634	protein_coding	3.22231	-1.61621	0.398863	-4.05204	5.07734e-05	0.00079792
OR51Q1	ENSG00000167360	protein_coding	1.06038	-1.603	0.377883	-4.24205	2.21486e-05	0.000408011
KLK5	ENSG00000167754	protein_coding	47.881	1.57341	0.348741	4.51168	6.4315e-06	0.000143788
KRT24	ENSG00000167916	protein_coding	15.6731	-2.61444	0.345772	-7.56117	3.99456e-14	4.65511e-12
XIRP1	ENSG00000168334	protein_coding	99.3218	2.13348	0.16982	12.5632	3.36408e-36	2.00375e-33
COL3A1	ENSG00000168542	protein_coding	148897	1.72233	0.102862	16.7441	6.25758e-63	1.25793e-59
MUCL3	ENSG00000168631	protein_coding	19871.5	-2.00354	0.289858	-6.91213	4.77433e-12	4.36254e-10
CTRB1	ENSG00000168925	protein_coding	10.5997	-2.13941	0.327567	-6.53122	6.52381e-11	4.96447e-09
CTRB2	ENSG00000168928	protein_coding	13.3874	-1.63055	0.285003	-5.72118	1.05786e-08	5.19732e-07
CRCT1	ENSG00000169509	protein_coding	44.1609	-2.24196	0.399856	-5.60692	2.05957e-08	9.45445e-07
ANTXR1	ENSG00000169604	protein_coding	11133.6	1.54987	0.0968781	15.9981	1.31752e-57	2.05048e-54
GKN1	ENSG00000169605	protein_coding	11699.1	-2.76016	0.384439	-7.1797	6.98625e-13	7.12597e-11
GSX1	ENSG00000169840	protein_coding	1.97881	1.94203	0.410909	4.72617	2.28799e-06	5.85604e-05
SERPINA9	ENSG00000170054	protein_coding	36.726	-2.54995	0.2933	-8.69399	3.49928e-18	6.56912e-16
LGALS9B	ENSG00000170298	protein_coding	211.805	-1.50744	0.20222	-7.45446	9.02338e-14	1.01007e-11
FABP4	ENSG00000170323	protein_coding	264.778	1.6316	0.205488	7.94015	2.01937e-15	2.79961e-13
CST2	ENSG00000170369	protein_coding	283.71	2.4049	0.17067	14.0909	4.31875e-45	4.08554e-42
CST1	ENSG00000170373	protein_coding	4533.13	2.29373	0.192806	11.8966	1.23326e-32	6.07143e-30
KRT78	ENSG00000170423	protein_coding	55.3871	-2.66215	0.306745	-8.6787	4.00335e-18	7.40021e-16
SDR9C7	ENSG00000170426	protein_coding	5.3486	-2.12252	0.305012	-6.95882	3.4313e-12	3.19588e-10
KRT6C	ENSG00000170465	protein_coding	184.432	-3.56837	0.382217	-9.336	1.00047e-20	2.40143e-18
KRT4	ENSG00000170477	protein_coding	1515.87	-4.43023	0.373686	-11.8555	2.01589e-32	9.82408e-30
HTRA3	ENSG00000170801	protein_coding	4306.65	1.62978	0.104439	15.6051	6.71908e-55	9.53438e-52
CEL	ENSG00000170835	protein_coding	1037.6	-2.0143	0.265549	-7.58541	3.31436e-14	3.89062e-12
PLA2G1B	ENSG00000170890	protein_coding	31.0211	-2.21813	0.236632	-9.37377	6.99865e-21	1.72274e-18
SOSTDC1	ENSG00000171243	protein_coding	454.285	-1.76502	0.23993	-7.3564	1.88939e-13	2.04844e-11
KRT13	ENSG00000171401	protein_coding	2237.21	-3.57284	0.369446	-9.6708	4.01247e-22	1.06366e-19
FGA	ENSG00000171560	protein_coding	307.828	-1.97017	0.311999	-6.31467	2.70742e-10	1.82944e-08
LGALS9C	ENSG00000171916	protein_coding	301.533	-1.60075	0.190857	-8.38715	4.98059e-17	8.28599e-15
MAL	ENSG00000172005	protein_coding	256.42	-1.82877	0.212896	-8.58997	8.69944e-18	1.57196e-15
REG3A	ENSG00000172016	protein_coding	8900.77	-1.96868	0.341913	-5.75782	8.52049e-09	4.27762e-07
LRRC15	ENSG00000172061	protein_coding	1130.04	2.12195	0.156083	13.595	4.2864e-42	3.4467e-39
GSTA3	ENSG00000174156	protein_coding	4.16413	-1.52449	0.284323	-5.36184	8.23781e-08	3.26039e-06
DIRC1	ENSG00000174325	lncRNA	7.21946	2.48265	0.213535	11.6265	3.02408e-31	1.36355e-28
WFDC5	ENSG00000175121	protein_coding	8.78415	-1.87378	0.267691	-6.99978	2.56358e-12	2.41567e-10
PCSK1	ENSG00000175426	protein_coding	211.45	1.77437	0.192452	9.21979	2.9768e-20	7.04013e-18
OR4K5	ENSG00000176281	protein_coding	0.838454	-1.52483	0.473898	-3.21762	0.00129258	0.0101122
FMR1NB	ENSG00000176988	protein_coding	2.00281	-1.69218	0.373164	-4.53468	5.76905e-06	0.000131228
LINC01561	ENSG00000177234	lncRNA	8.89284	1.87959	0.203124	9.25341	2.17446e-20	5.16792e-18
DEFB4B	ENSG00000177257	protein_coding	1.1105	-1.63028	0.491508	-3.31689	0.000910268	0.00773455
CALML3	ENSG00000178363	protein_coding	40.5964	-1.72655	0.330631	-5.22199	1.7701e-07	6.38743e-06
DYNAP	ENSG00000178690	protein_coding	7.45419	-2.6824	0.399444	-6.71534	1.87634e-11	1.54218e-09
C5orf46	ENSG00000178776	protein_coding	40.0643	2.52942	0.211135	11.9801	4.51647e-33	2.34303e-30
XIAPP3	ENSG00000180152	processed_pseudogene	17.1419	-1.53382	0.216432	-7.08681	1.37234e-12	1.34847e-10
GAS1	ENSG00000180447	protein_coding	1060.27	1.64102	0.155598	10.5465	5.27009e-26	1.82921e-23
ADIPOQ	ENSG00000181092	protein_coding	43.6052	2.29822	0.340072	6.75804	1.39867e-11	1.17153e-09
MUC16	ENSG00000181143	protein_coding	1215.39	1.65746	0.272902	6.07345	1.25192e-09	7.5975e-08
SAGE1	ENSG00000181433	protein_coding	53.9417	-1.63231	0.371758	-4.39078	1.12945e-05	0.000232094
BGN	ENSG00000182492	protein_coding	35892.7	1.63705	0.0943767	17.3459	2.11755e-67	6.0096e-64
NTM	ENSG00000182667	protein_coding	517.203	1.97531	0.105966	18.6411	1.49267e-77	8.00168e-74
OTOP3	ENSG00000182938	protein_coding	101.025	-1.66515	0.295676	-5.63169	1.78453e-08	8.32654e-07
GBP6	ENSG00000183347	protein_coding	97.6839	-1.86428	0.2234	-8.34502	7.12002e-17	1.15661e-14
GKN2	ENSG00000183607	protein_coding	4217.57	-2.8003	0.368573	-7.59768	3.01487e-14	3.55637e-12
ARSI	ENSG00000183876	protein_coding	217.286	1.67647	0.12222	13.7168	8.05144e-43	6.69741e-40
KCND2	ENSG00000184408	protein_coding	87.2876	1.7353	0.1319	13.1561	1.56957e-39	1.13023e-36
GAST	ENSG00000184502	protein_coding	107.697	-2.04926	0.323266	-6.33924	2.30906e-10	1.58243e-08
C6orf58	ENSG00000184530	protein_coding	555.366	-1.71011	0.289163	-5.91398	3.33931e-09	1.83286e-07
TRARG1	ENSG00000184811	protein_coding	23.2396	2.09507	0.261245	8.01955	1.06134e-15	1.52817e-13
SRY	ENSG00000184895	protein_coding	1.55109	-2.24226	0.524491	-4.27512	1.91032e-05	0.000360298
TMPRSS11B	ENSG00000185873	protein_coding	44.1449	-3.5833	0.455925	-7.85942	3.85924e-15	5.14345e-13
LCE3E	ENSG00000185966	protein_coding	2.85727	-2.02005	0.554764	-3.64128	0.000271288	0.00305664
ATP4B	ENSG00000186009	protein_coding	214.677	-2.23685	0.327137	-6.83764	8.05064e-12	7.10075e-10
KRT73	ENSG00000186049	protein_coding	2.0877	-1.54429	0.276015	-5.59495	2.20687e-08	1.00731e-06
KRT5	ENSG00000186081	protein_coding	1217.76	-2.48294	0.323375	-7.67818	1.61359e-14	1.95111e-12
THBS2	ENSG00000186340	protein_coding	11533.8	2.06039	0.12054	17.0929	1.67527e-65	4.25395e-62
KRT14	ENSG00000186847	protein_coding	538.78	-2.89897	0.321249	-9.02405	1.81255e-19	4.02987e-17
FGF3	ENSG00000186895	protein_coding	11.0584	1.70021	0.33345	5.09883	3.41751e-07	1.12932e-05
TMPRSS11A	ENSG00000187054	protein_coding	28.9308	-1.76434	0.370525	-4.76173	1.91943e-06	5.02195e-05
IL17REL	ENSG00000188263	protein_coding	225.953	-1.7737	0.211131	-8.40093	4.42969e-17	7.42066e-15
KRTDAP	ENSG00000188508	protein_coding	20.1345	-1.92274	0.3207	-5.99545	2.02928e-09	1.17958e-07
IGFL3	ENSG00000188624	protein_coding	8.53128	1.58099	0.262667	6.01897	1.75526e-09	1.02772e-07
SBSN	ENSG00000189001	protein_coding	65.4631	-2.36473	0.301824	-7.83479	4.69608e-15	6.12344e-13
CGB5	ENSG00000189052	protein_coding	23.5065	1.95123	0.331098	5.89321	3.7877e-09	2.0579e-07
ADH7	ENSG00000196344	protein_coding	28.0353	-2.21462	0.341884	-6.47769	9.31345e-11	6.81846e-09
SPRR2B	ENSG00000196805	protein_coding	5.52117	-3.89585	0.777528	-5.01056	5.42728e-07	1.69259e-05
FABP12	ENSG00000197416	protein_coding	2.26704	-2.76741	0.353205	-7.83512	4.68413e-15	6.12344e-13
SERPINB13	ENSG00000197641	protein_coding	33.747	-2.68995	0.394829	-6.81295	9.56168e-12	8.25247e-10
TUBA3C	ENSG00000198033	protein_coding	13.8573	-1.75731	0.293469	-5.98805	2.12366e-09	1.22999e-07
AKR1B10	ENSG00000198074	protein_coding	7931.58	-1.61891	0.231671	-6.98798	2.78876e-12	2.61764e-10
TMPRSS11F	ENSG00000198092	protein_coding	6.8236	-2.24933	0.379709	-5.92381	3.14567e-09	1.73447e-07
ITGBL1	ENSG00000198542	protein_coding	764.674	1.6791	0.165878	10.1225	4.39148e-24	1.30785e-21
RNU6-403P	ENSG00000200033	snRNA	3.98057	2.12298	0.221408	9.58856	8.93263e-22	2.32953e-19
SPRR2E	ENSG00000203785	protein_coding	126.28	-3.66009	0.535808	-6.83098	8.4338e-12	7.37133e-10
KPRP	ENSG00000203786	protein_coding	3.62695	-1.52561	0.405356	-3.76362	0.000167472	0.00208567
PLPP4	ENSG00000203805	protein_coding	131.175	2.83081	0.1616	17.5174	1.05549e-68	3.1827e-65
PNLIPRP3	ENSG00000203837	protein_coding	5.12009	-1.85121	0.401132	-4.61497	3.93149e-06	9.43205e-05
MUC21	ENSG00000204544	protein_coding	188.34	-3.64284	0.367313	-9.91754	3.49264e-23	9.85415e-21
IGFL2	ENSG00000204866	protein_coding	125.949	1.74127	0.203028	8.57651	9.77947e-18	1.73463e-15
PRSS1	ENSG00000204983	protein_coding	794.988	-1.53937	0.274957	-5.59858	2.16115e-08	9.88311e-07
TMEM88B	ENSG00000205116	protein_coding	9.98278	1.53002	0.244281	6.26337	3.76737e-10	2.45622e-08
MT1H	ENSG00000205358	protein_coding	390.239	-1.9293	0.213372	-9.04197	1.53868e-19	3.48523e-17
KRT6A	ENSG00000205420	protein_coding	2040.18	-1.78394	0.331792	-5.37669	7.58676e-08	3.02755e-06
VGLL3	ENSG00000206538	protein_coding	993.609	1.50102	0.128226	11.706	1.18712e-31	5.61509e-29
KRTAP3-1	ENSG00000212901	protein_coding	15.6642	1.76174	0.429753	4.09942	4.14178e-05	0.000681065
AKR1B10P1	ENSG00000213606	processed_pseudogene	47.0199	-2.00956	0.231548	-8.67881	3.99935e-18	7.40021e-16
CAPN14	ENSG00000214711	protein_coding	51.3766	-1.52396	0.206516	-7.37939	1.59014e-13	1.74359e-11
MUC5AC	ENSG00000215182	protein_coding	72382.1	-1.76854	0.27849	-6.35047	2.14659e-10	1.47762e-08
FMO9P	ENSG00000215834	transcribed_unprocessed_pseudogene	6.31093	-1.51938	0.320334	-4.7431	2.10469e-06	5.46223e-05
TENM3	ENSG00000218336	protein_coding	642.093	1.95472	0.159977	12.2188	2.46816e-34	1.35317e-31
TAFA5	ENSG00000219438	protein_coding	487.829	1.50339	0.120936	12.4314	1.76626e-35	1.00253e-32
MIR1245A	ENSG00000221502	miRNA	2.37976	1.62891	0.226387	7.19523	6.23546e-13	6.41441e-11
LINC01615	ENSG00000223485	lncRNA	27.7568	1.8037	0.12632	14.2788	2.96803e-46	2.92236e-43
AC011754.1	ENSG00000224879	lncRNA	3.60053	-2.25738	0.404263	-5.58394	2.35125e-08	1.06615e-06
AL162457.2	ENSG00000225106	lncRNA	2.68373	2.01634	0.283683	7.10771	1.17982e-12	1.16643e-10
MTND1P23	ENSG00000225972	unprocessed_pseudogene	2994.95	-1.6982	0.199495	-8.51248	1.70253e-17	2.93358e-15
AP001434.1	ENSG00000226012	lncRNA	5.56628	2.10617	0.192717	10.9288	8.39218e-28	3.23911e-25
SHROOM2P1	ENSG00000226863	transcribed_unprocessed_pseudogene	0.808322	-1.90497	0.533505	-3.57068	0.000356058	0.0037763
OR10R1P	ENSG00000227445	unprocessed_pseudogene	0.777229	-1.52851	0.532251	-2.87177	0.00408175	0.0238672
AKR1B15	ENSG00000227471	protein_coding	78.3135	-2.34662	0.230365	-10.1865	2.27783e-24	6.86851e-22
LINC02474	ENSG00000228437	lncRNA	118.004	1.58789	0.324658	4.89096	1.00343e-06	2.9076e-05
SPRR2C	ENSG00000229035	unprocessed_pseudogene	4.40504	-2.63997	0.665781	-3.96522	7.33268e-05	0.00107334
PGA4	ENSG00000229183	protein_coding	14.7943	-1.91753	0.65731	-2.91724	0.00353146	0.0214313
LINC01614	ENSG00000230838	lncRNA	63.7344	2.59452	0.16477	15.7463	7.27864e-56	1.06414e-52
AC103563.2	ENSG00000231062	lncRNA	2.90461	-1.98253	0.382317	-5.18555	2.15377e-07	7.60169e-06
SPATA20P1	ENSG00000231123	processed_pseudogene	9.09455	2.17726	0.18299	11.8983	1.20832e-32	6.00995e-30
LNCAROD	ENSG00000231131	lncRNA	7.92009	1.711	0.298175	5.73824	9.56648e-09	4.73865e-07
ARSFP1	ENSG00000232226	transcribed_unprocessed_pseudogene	1.02075	-1.81448	0.559195	-3.24481	0.00117527	0.00940024
AC073323.1	ENSG00000232524	lncRNA	6.0975	1.66408	0.212677	7.82446	5.09833e-15	6.59448e-13
LINC01705	ENSG00000232679	lncRNA	37.5619	2.42413	0.199909	12.1262	7.67643e-34	4.11508e-31
AL160270.2	ENSG00000232983	processed_pseudogene	0.742334	-1.64491	0.458147	-3.59034	0.000330242	0.00356415
CYP2AB1P	ENSG00000233441	transcribed_unitary_pseudogene	16.5503	-2.01155	0.260786	-7.7134	1.22507e-14	1.50012e-12
AL356417.2	ENSG00000233682	lncRNA	14.2402	2.29854	0.143462	16.022	8.97846e-58	1.44392e-54
AC103563.7	ENSG00000233850	lncRNA	5.90113	-2.1053	0.283828	-7.4175	1.19347e-13	1.32369e-11
AL356867.1	ENSG00000234262	unprocessed_pseudogene	2.4652	-1.85653	0.595751	-3.11629	0.00183142	0.0131317
AL138930.1	ENSG00000234425	lncRNA	25.7039	-1.55231	0.24218	-6.40973	1.45779e-10	1.0343e-08
LINC01287	ENSG00000234722	lncRNA	18.9424	-2.15499	0.272329	-7.91318	2.50902e-15	3.41949e-13
FNDC1-IT1	ENSG00000235086	lncRNA	2.61556	1.79517	0.209583	8.5654	1.07706e-17	1.90343e-15
AL121974.1	ENSG00000235122	lncRNA	5.97813	-1.88133	0.408538	-4.60503	4.12398e-06	9.84226e-05
MTCO2P21	ENSG00000236689	unprocessed_pseudogene	1.03629	-1.52296	0.331128	-4.59932	4.23881e-06	0.000100742
RNASEH2CP1	ENSG00000237659	processed_pseudogene	1.00615	-1.84838	0.457981	-4.03593	5.43868e-05	0.000843984
LINC02257	ENSG00000238042	lncRNA	16.2479	1.65503	0.189907	8.71495	2.9089e-18	5.54006e-16
AC084878.1	ENSG00000239397	processed_pseudogene	0.699778	-1.58523	0.501447	-3.1613	0.00157064	0.0116868
TEX35	ENSG00000240021	protein_coding	24.9654	-1.70094	0.238351	-7.13627	9.59004e-13	9.57932e-11
LINC00973	ENSG00000240476	lncRNA	8.14886	2.10435	0.378141	5.56499	2.62174e-08	1.18103e-06
SPRR2A	ENSG00000241794	protein_coding	305.343	-2.29141	0.426785	-5.36901	7.91694e-08	3.14889e-06
LINC01214	ENSG00000243550	lncRNA	2.32388	-1.55085	0.319507	-4.8539	1.21057e-06	3.41038e-05
UGT1A7	ENSG00000244122	protein_coding	19.8163	-1.53266	0.228549	-6.70606	1.99945e-11	1.63778e-09
APELA	ENSG00000248329	protein_coding	28.7451	1.54553	0.178679	8.64972	5.16265e-18	9.47062e-16
AC011352.1	ENSG00000248362	lncRNA	5.32873	2.05244	0.261047	7.86233	3.77058e-15	5.03921e-13
LINC01574	ENSG00000248859	lncRNA	2.81153	1.89101	0.357106	5.29537	1.18777e-07	4.53363e-06
OR10J9P	ENSG00000249197	unprocessed_pseudogene	0.734469	-1.68289	0.629219	-2.67456	0.00748264	0.0371407
HMGN1P13	ENSG00000249619	processed_pseudogene	0.855132	1.96094	0.250135	7.83953	4.52235e-15	5.9451e-13
TMPRSS11BNL	ENSG00000250026	transcribed_unprocessed_pseudogene	5.10388	-2.03188	0.382189	-5.31644	1.05819e-07	4.07746e-06
BX510359.5	ENSG00000250084	unprocessed_pseudogene	1.99679	-2.36569	0.702043	-3.36972	0.000752458	0.00671285
FTLP10	ENSG00000250426	transcribed_processed_pseudogene	1.66383	-2.13026	0.385979	-5.51911	3.40723e-08	1.4985e-06
AC106892.1	ENSG00000250791	lncRNA	0.676997	-1.6724	0.493555	-3.38847	0.000702842	0.00635244
AC105460.1	ENSG00000250920	lncRNA	172.556	2.50259	0.406123	6.16215	7.17657e-10	4.49663e-08
AC011352.3	ENSG00000251320	lncRNA	3.91852	2.02126	0.243806	8.29045	1.12825e-16	1.79058e-14
MTND1P22	ENSG00000251407	unprocessed_pseudogene	2.02478	-1.62981	0.292321	-5.57543	2.46917e-08	1.11647e-06
AC105460.2	ENSG00000251577	lncRNA	7.2771	1.56485	0.409459	3.82176	0.000132503	0.00172684
AC044893.1	ENSG00000253474	lncRNA	2.34142	-1.59938	0.424653	-3.76632	0.000165674	0.00207022
AC083967.1	ENSG00000254337	lncRNA	2.38193	1.55588	0.265191	5.86701	4.43713e-09	2.35439e-07
AC084734.1	ENSG00000254380	lncRNA	0.903636	-1.68399	0.354795	-4.74637	2.07102e-06	5.38933e-05
MTND6P19	ENSG00000254384	unprocessed_pseudogene	3.00141	-1.62303	0.310041	-5.23489	1.65081e-07	6.00188e-06
MAGEL2	ENSG00000254585	protein_coding	59.9508	1.91044	0.158772	12.0326	2.39637e-33	1.2705e-30
RTL1	ENSG00000254656	protein_coding	27.9736	1.87005	0.287546	6.50348	7.84842e-11	5.85247e-09
AC019209.1	ENSG00000256256	lncRNA	0.896251	-1.59588	0.575945	-2.77089	0.00559026	0.0300443
LINC02399	ENSG00000257725	lncRNA	1.06655	-1.52896	0.364471	-4.19501	2.72862e-05	0.000483989
LINC02300	ENSG00000258175	lncRNA	9.15741	1.64547	0.364484	4.51452	6.34608e-06	0.000141998
AC090888.2	ENSG00000259304	processed_pseudogene	1.61893	-1.60003	0.381751	-4.19128	2.77381e-05	0.000490562
AC133485.2	ENSG00000260402	lncRNA	1.17214	-2.06955	0.544429	-3.80132	0.000143925	0.00185021
AC007493.1	ENSG00000260573	lncRNA	1.02803	-1.55563	0.51473	-3.02223	0.00250918	0.0166083
AC022164.1	ENSG00000260695	lncRNA	1.06941	1.55384	0.351143	4.4251	9.63964e-06	0.0002035
AL139348.1	ENSG00000261035	lncRNA	1.00861	-1.57164	0.509575	-3.08421	0.00204092	0.0142416
LINC02544	ENSG00000261039	lncRNA	19.4735	2.61444	0.188342	13.8813	8.21922e-44	7.08115e-41
LINC02188	ENSG00000261175	lncRNA	45.9142	1.69125	0.269061	6.28575	3.26279e-10	2.1505e-08
MUC22	ENSG00000261272	protein_coding	15.933	-1.67965	0.315395	-5.32555	1.00646e-07	3.90337e-06
AC134312.5	ENSG00000261327	lncRNA	27.4063	1.98108	0.12998	15.2414	1.87888e-52	2.26621e-49
LINC00922	ENSG00000261742	lncRNA	9.42624	1.51922	0.173157	8.77368	1.72914e-18	3.40506e-16
LINC02563	ENSG00000263520	lncRNA	2.7899	-1.57117	0.470319	-3.34064	0.000835856	0.00725692
MTND2P13	ENSG00000263914	unprocessed_pseudogene	42.8177	-1.5449	0.24771	-6.23671	4.46864e-10	2.88227e-08
MIR3648-2	ENSG00000264462	miRNA	3.91006	1.54936	0.238847	6.48684	8.76528e-11	6.43668e-09
AC090283.1	ENSG00000264488	lncRNA	0.721866	1.92203	0.628862	3.05636	0.00224038	0.0152132
PPY2P	ENSG00000265060	transcribed_unprocessed_pseudogene	1.35995	-1.68625	0.482178	-3.49715	0.000470261	0.00468184
AC021594.1	ENSG00000266924	lncRNA	1.73623	2.10962	0.274037	7.69829	1.37898e-14	1.67583e-12
AP001542.1	ENSG00000266995	processed_pseudogene	6.6792	1.65893	0.174183	9.52404	1.66571e-21	4.25207e-19
LINC01711	ENSG00000268941	lncRNA	12.1941	1.89482	0.146386	12.944	2.54025e-38	1.63409e-35
U62631.1	ENSG00000269553	lncRNA	7.2552	-1.67297	0.258584	-6.46975	9.81657e-11	7.15423e-09
OR7A3P	ENSG00000269787	unprocessed_pseudogene	0.564525	-1.51194	0.585796	-2.581	0.00985144	0.04525
AC139493.1	ENSG00000270989	processed_pseudogene	1.06766	-1.52919	0.306412	-4.99061	6.01876e-07	1.85192e-05
CTHRC1P1	ENSG00000271005	processed_pseudogene	2.31977	2.54057	0.645874	3.93354	8.37052e-05	0.00119602
LINC01050	ENSG00000271216	lncRNA	11.9024	2.09053	0.184319	11.3419	8.13386e-30	3.38299e-27
AL139393.3	ENSG00000272841	lncRNA	173.726	1.94033	0.101008	19.2097	3.06879e-82	2.46762e-78
AF254983.1	ENSG00000273840	lncRNA	1.35224	-1.65141	0.596114	-2.77029	0.00560059	0.0300931
TPTE	ENSG00000274391	protein_coding	4.26281	-1.55584	0.44364	-3.50698	0.000453215	0.0045478
FLJ16779	ENSG00000275620	lncRNA	35.6364	1.73849	0.198779	8.74583	2.21391e-18	4.30695e-16
CSTP2	ENSG00000277975	unprocessed_pseudogene	4.86702	1.74085	0.200586	8.67884	3.99814e-18	7.40021e-16
AC007336.3	ENSG00000279030	TEC	10.6168	1.53374	0.141771	10.8185	2.8147e-27	1.06092e-24
AC079753.1	ENSG00000280228	TEC	65.1845	-1.75934	0.224023	-7.85336	4.05029e-15	5.36841e-13
AC079298.3	ENSG00000280241	lncRNA	8.06828	1.5904	0.176901	8.99036	2.4642e-19	5.38987e-17
