# Supplementary material for: The molecular mechanisms of CTHRC1 in gastric cancer by integrating TCGA, GEO and GSA datasets
Source: Front Genet. 2022 Jul 19;13:900124. doi: 10.3389/fgene.2022.900124 (PMC9343808; doi:10.3389/fgene.2022.900124)
Supplement: Supplementary file 2 [file Table1.XLSX]

## Sheet: Sheet 1
sample_id	tissue	status	exprssion
GTEX-QMRM-0126-SM-4R1K9	ACC	Normal	1.45944
GTEX-S32W-0126-SM-4AD61	ACC	Normal	0.687044
GTEX-ZYWO-0126-SM-5GZWQ	ACC	Normal	0.678058
GTEX-XQ3S-1726-SM-4BOOD	ACC	Normal	2.98001
GTEX-ZF2S-0126-SM-4WKFO	ACC	Normal	0.687044
GTEX-XV7Q-0226-SM-4BRVL	ACC	Normal	1.63228
GTEX-P4QS-1326-SM-3NMCD	ACC	Normal	1.74418
GTEX-13O1R-2326-SM-5IJF9	ACC	Normal	1.13748
GTEX-V1D1-0226-SM-4JBHG	ACC	Normal	0.613537
GTEX-REY6-1726-SM-48FDL	ACC	Normal	2.02148
GTEX-PWCY-0226-SM-48TD8	ACC	Normal	2.44893
GTEX-O5YT-1326-SM-3MJGR	ACC	Normal	2.83793
GTEX-PLZ6-0226-SM-3P61I	ACC	Normal	2.73556
GTEX-12WSN-0926-SM-5GCN1	ACC	Normal	0.74845
GTEX-Q734-0126-SM-48U1E	ACC	Normal	1.49058
GTEX-Q2AH-0126-SM-48U2B	ACC	Normal	1.47509
GTEX-ZA64-0226-SM-5HL9C	ACC	Normal	1.18905
GTEX-12WSD-2126-SM-5LZWK	ACC	Normal	1.64614
GTEX-13O61-0126-SM-5KM4P	ACC	Normal	1.17634
GTEX-X4LF-0126-SM-4QAS7	ACC	Normal	2.88943
GTEX-Y5V6-1926-SM-5IFIL	ACC	Normal	1.15058
GTEX-ZLFU-0826-SM-4WWBP	ACC	Normal	1.43297
GTEX-YB5E-0226-SM-5IFHI	ACC	Normal	1.01436
GTEX-U3ZM-0226-SM-4DXTA	ACC	Normal	2.22344
GTEX-12WSL-0326-SM-5CVMK	ACC	Normal	2.25095
GTEX-PLZ5-0326-SM-3P614	ACC	Normal	1.42762
GTEX-QXCU-1326-SM-48FE2	ACC	Normal	1.62295
GTEX-132AR-1726-SM-5EGHQ	ACC	Normal	2.4195
GTEX-ZVP2-0126-SM-5NQ7D	ACC	Normal	0.815589
GTEX-WYVS-0226-SM-4ONDK	ACC	Normal	2.01794
GTEX-11EQ9-0126-SM-5986I	ACC	Normal	0.669016
GTEX-11TT1-0126-SM-5LUAA	ACC	Normal	1.94859
GTEX-XUZC-0226-SM-4BOO7	ACC	Normal	1.68705
GTEX-ZDTT-0126-SM-4WKHA	ACC	Normal	0.83188
GTEX-146FR-1526-SM-5SIB8	ACC	Normal	2.24187
GTEX-QCQG-0126-SM-48U27	ACC	Normal	1.66903
GTEX-S341-0126-SM-4AD64	ACC	Normal	1.43297
GTEX-11DXZ-0226-SM-5EGGZ	ACC	Normal	0.475073
GTEX-132QS-0126-SM-5IFH9	ACC	Normal	1.29275
GTEX-NFK9-1726-SM-3TW8P	ACC	Normal	1.49058
GTEX-12696-0626-SM-5EGGD	ACC	Normal	1.45944
GTEX-V955-0126-SM-4JBH5	ACC	Normal	1.17634
GTEX-Y5V5-1326-SM-4V6G9	ACC	Normal	0.575314
GTEX-R55G-0126-SM-48FDS	ACC	Normal	1.8914
GTEX-145MN-0226-SM-5QGPY	ACC	Normal	1.94859
GTEX-1399R-0326-SM-5KM1X	ACC	Normal	1.60409
GTEX-13FH7-0226-SM-5IFGG	ACC	Normal	1.32769
GTEX-QLQ7-0126-SM-4R1JW	ACC	Normal	1.29275
GTEX-13PVR-0226-SM-5RQJI	ACC	Normal	1.69596
GTEX-XMK1-0226-SM-4B65D	ACC	Normal	1.91456
GTEX-WY7C-0326-SM-4OND5	ACC	Normal	0.978174
GTEX-1399U-0226-SM-5P9J2	ACC	Normal	1.546
GTEX-131XF-0126-SM-5DUVF	ACC	Normal	1.5059
GTEX-ZYFG-0926-SM-5BC5U	ACC	Normal	1.26902
GTEX-Y3IK-0226-SM-51MRJ	ACC	Normal	1.29868
GTEX-YFCO-0126-SM-4W1YT	ACC	Normal	1.81558
GTEX-13W3W-1326-SM-5LU4T	ACC	Normal	1.44358
GTEX-14A5I-2126-SM-5NQA8	ACC	Normal	0.356135
GTEX-YF7O-0126-SM-5IFIR	ACC	Normal	1.38958
GTEX-13D11-0426-SM-5LZYA	ACC	Normal	1.29275
GTEX-1399S-0426-SM-5IFG5	ACC	Normal	2.10433
GTEX-RUSQ-0226-SM-47JWT	ACC	Normal	2.57287
GTEX-111YS-0126-SM-5987T	ACC	Normal	0.963466
GTEX-14H4A-0226-SM-5SI6Q	ACC	Normal	1.55087
GTEX-13OVI-1226-SM-5J2ME	ACC	Normal	2.2203
GTEX-R53T-0226-SM-48FEH	ACC	Normal	1.87579
GTEX-13O21-0126-SM-5IJE8	ACC	Normal	2.14078
GTEX-ZZPU-1226-SM-5N9CK	ACC	Normal	1.44358
GTEX-11GSP-0326-SM-5A5KW	ACC	Normal	1.55087
GTEX-11DXY-1626-SM-5H12L	ACC	Normal	2.61351
GTEX-R55C-0226-SM-48FEO	ACC	Normal	1.19535
GTEX-ZYVF-1626-SM-5N9EH	ACC	Normal	0.823748
GTEX-14DAQ-1826-SM-5S2VV	ACC	Normal	0.687044
GTEX-11P7K-0126-SM-5986E	ACC	Normal	1.78243
GTEX-QLQW-0226-SM-447BJ	ACC	Normal	2.55824
GTEX-147F4-2526-SM-5NQBB	ACC	Normal	1.69154
GTEX-WFG8-0126-SM-5CHTB	ACC	Normal	0
GTEX-VUSG-1526-SM-4KKZH	ACC	Normal	1.24487
GTEX-U3ZN-0826-SM-4DXSZ	ACC	Normal	1.43297
GTEX-QEG5-1826-SM-4R1JP	ACC	Normal	2.48284
GTEX-VJYA-0526-SM-4KL1R	ACC	Normal	0.422222
GTEX-ZLV1-0226-SM-4WWC1	ACC	Normal	1.78662
GTEX-131XG-1326-SM-5DUX4	ACC	Normal	2.04612
GTEX-11I78-1826-SM-5A5M4	ACC	Normal	1.87973
GTEX-O5YV-1126-SM-3LK73	ACC	Normal	1.83187
GTEX-11XUK-0126-SM-5CVLK	ACC	Normal	1.48029
GTEX-145LT-0126-SM-5S2QJ	ACC	Normal	1.2265
GTEX-TKQ2-0226-SM-4DM6V	ACC	Normal	1.20162
GTEX-11NSD-0226-SM-5A5LR	ACC	Normal	1.95237
GTEX-ZLWG-0126-SM-4WWC5	ACC	Normal	0.887511
GTEX-WHPG-1526-SM-4M1ZK	ACC	Normal	1.08407
GTEX-11DXX-0126-SM-5EGH7	ACC	Normal	1.32191
GTEX-Q2AI-0226-SM-48U1D	ACC	Normal	1.43827
GTEX-OIZH-1326-SM-3NB1H	ACC	Normal	1.41683
GTEX-13N11-0826-SM-5IJFP	ACC	Normal	0.910726
GTEX-Y9LG-0126-SM-5Q59W	ACC	Normal	2.36461
GTEX-11EMC-0526-SM-5EGJN	ACC	Normal	0.856001
GTEX-12WSJ-0126-SM-5GCOM	ACC	Normal	0.731174
GTEX-U4B1-0126-SM-4DXSN	ACC	Normal	1.37853
GTEX-139YR-0126-SM-5IJEY	ACC	Normal	1.43297
GTEX-1211K-0126-SM-59HJE	ACC	Normal	1.60879
GTEX-OOBK-3125-SM-3LK5R	ACC	Normal	1.84802
GTEX-X4EO-1726-SM-4QARN	ACC	Normal	0.978174
GTEX-OHPK-1326-SM-3MJGN	ACC	Normal	0.999979
GTEX-S4Q7-0226-SM-4AD5O	ACC	Normal	1.60409
GTEX-WQUQ-0126-SM-4OOSS	ACC	Normal	0.839938
GTEX-14753-1726-SM-5NQ9X	ACC	Normal	0.584968
GTEX-RWSA-1726-SM-47JX7	ACC	Normal	1.02146
GTEX-OHPL-1326-SM-3MJGG	ACC	Normal	1.31036
GTEX-148VJ-1626-SM-5QGPH	ACC	Normal	1.93734
GTEX-ZVT2-0826-SM-5GIEO	ACC	Normal	1.5059
GTEX-T6MO-0126-SM-4DM6X	ACC	Normal	1.99277
GTEX-13OW7-2726-SM-5L3HN	ACC	Normal	1.93734
GTEX-Y114-0526-SM-4TT8V	ACC	Normal	1.67356
GTEX-14BMU-0126-SM-5S2Q9	ACC	Normal	1.16994
GTEX-OXRK-0126-SM-3NB1E	ACC	Normal	1.87579
GTEX-13FTW-0126-SM-5IJED	ACC	Normal	1.88753
GTEX-WFG8-0126-SM-4LVMH	ACC	Normal	2.25095
GTEX-13PL7-1026-SM-5MR5C	ACC	Normal	0.38957
GTEX-QDVN-0426-SM-48TZ6	ACC	Normal	0.807361
GTEX-12WSG-0726-SM-5EGIG	ACC	Normal	2.86791
GTEX-111CU-0126-SM-5GZWZ	ACC	Normal	1.72682
GTEX-SUCS-0526-SM-4DM56	ACC	Normal	1.02146
GTEX-12WSK-0326-SM-5GCOJ	ACC	Normal	0.999979
GTEX-13O3O-1626-SM-5KM1O	ACC	Normal	1.69154
GTEX-13111-0326-SM-5DUXF	ACC	Normal	1.26306
GTEX-1122O-0326-SM-5H124	ACC	Normal	1.0566
GTEX-XYKS-0926-SM-4BRVG	ACC	Normal	1.65077
TCGA-OR-A5J8-01	ACC	Tumor	7.71677
TCGA-OR-A5JJ-01	ACC	Tumor	3.31762
TCGA-PK-A5HA-01	ACC	Tumor	2.55824
TCGA-PK-A5HB-01	ACC	Tumor	1.5656
TCGA-OR-A5LK-01	ACC	Tumor	0.963466
TCGA-OR-A5JG-01	ACC	Tumor	1.5656
TCGA-OR-A5JZ-01	ACC	Tumor	2.15054
TCGA-OR-A5L6-01	ACC	Tumor	1.80321
TCGA-OR-A5LB-01	ACC	Tumor	4.32268
TCGA-OR-A5J1-01	ACC	Tumor	1.87579
TCGA-OR-A5LT-01	ACC	Tumor	0.555816
TCGA-OR-A5JV-01	ACC	Tumor	2.16668
TCGA-OR-A5K3-01	ACC	Tumor	0.475073
TCGA-OR-A5JB-01	ACC	Tumor	3.63927
TCGA-OR-A5LD-01	ACC	Tumor	1.64614
TCGA-PA-A5YG-01	ACC	Tumor	1.65077
TCGA-OR-A5JX-01	ACC	Tumor	3.90208
TCGA-OR-A5JK-01	ACC	Tumor	1.72249
TCGA-OR-A5K1-01	ACC	Tumor	1.89528
TCGA-OR-A5JW-01	ACC	Tumor	1.65993
TCGA-OR-A5LG-01	ACC	Tumor	1.88359
TCGA-OR-A5JR-01	ACC	Tumor	0.97085
TCGA-OR-A5KZ-01	ACC	Tumor	3.26751
TCGA-PK-A5H8-01	ACC	Tumor	0.933562
TCGA-OR-A5JP-01	ACC	Tumor	5.03213
TCGA-OR-A5K8-01	ACC	Tumor	0.999979
TCGA-OR-A5JC-01	ACC	Tumor	3.38817
TCGA-OR-A5J5-01	ACC	Tumor	2.45416
TCGA-OR-A5LM-01	ACC	Tumor	1.36178
TCGA-OR-A5JI-01	ACC	Tumor	1.65077
TCGA-OR-A5LE-01	ACC	Tumor	2.12434
TCGA-OR-A5L5-01	ACC	Tumor	0.790754
TCGA-OR-A5LL-01	ACC	Tumor	0.76554
TCGA-OR-A5LC-01	ACC	Tumor	3.74843
TCGA-OR-A5JF-01	ACC	Tumor	2.86593
TCGA-OR-A5K0-01	ACC	Tumor	1.32769
TCGA-OR-A5JY-01	ACC	Tumor	1.60879
TCGA-OR-A5L3-01	ACC	Tumor	0.83188
TCGA-OR-A5JS-01	ACC	Tumor	2.26606
TCGA-OR-A5JT-01	ACC	Tumor	1.21411
TCGA-OR-A5K4-01	ACC	Tumor	1.852
TCGA-OR-A5K9-01	ACC	Tumor	3.57171
TCGA-OR-A5LO-01	ACC	Tumor	4.58379
TCGA-OR-A5K5-01	ACC	Tumor	3.70489
TCGA-OR-A5JD-01	ACC	Tumor	0.400527
TCGA-OR-A5K6-01	ACC	Tumor	3.02325
TCGA-OR-A5KW-01	ACC	Tumor	1.37853
TCGA-P6-A5OF-01	ACC	Tumor	3.72679
TCGA-OR-A5LJ-01	ACC	Tumor	4.4087
TCGA-OR-A5JA-01	ACC	Tumor	1.66903
TCGA-OR-A5L9-01	ACC	Tumor	0.356135
TCGA-OU-A5PI-01	ACC	Tumor	4.92359
TCGA-OR-A5LA-01	ACC	Tumor	0.713697
TCGA-OR-A5L4-01	ACC	Tumor	2.02502
TCGA-P6-A5OG-01	ACC	Tumor	5.53013
TCGA-OR-A5J2-01	ACC	Tumor	6.47885
TCGA-OR-A5KT-01	ACC	Tumor	3.70821
TCGA-OR-A5KO-01	ACC	Tumor	4.42291
TCGA-OR-A5KU-01	ACC	Tumor	4.72188
TCGA-OR-A5LP-01	ACC	Tumor	1.65535
TCGA-OR-A5JL-01	ACC	Tumor	0.505893
TCGA-OR-A5L8-01	ACC	Tumor	5.23684
TCGA-OR-A5LH-01	ACC	Tumor	1.68257
TCGA-OR-A5LS-01	ACC	Tumor	1.40597
TCGA-OR-A5LN-01	ACC	Tumor	0.555816
TCGA-OR-A5J7-01	ACC	Tumor	4.18273
TCGA-OR-A5J6-01	ACC	Tumor	0.63226
TCGA-PK-A5H9-01	ACC	Tumor	0.238793
TCGA-OR-A5JO-01	ACC	Tumor	3.92598
TCGA-OR-A5JQ-01	ACC	Tumor	5.15095
TCGA-OR-A5JM-01	ACC	Tumor	4.31471
TCGA-OR-A5KX-01	ACC	Tumor	2.81353
TCGA-OR-A5J3-01	ACC	Tumor	1.01436
TCGA-OR-A5KY-01	ACC	Tumor	2.74415
TCGA-OR-A5J9-01	ACC	Tumor	5.47634
TCGA-OR-A5JE-01	ACC	Tumor	2.31612
TCGA-OR-A5KV-01	ACC	Tumor	4.83085
TCGA-CU-A0YR-11	BLCA	Normal	4.8856
TCGA-BT-A20Q-11	BLCA	Normal	5.3136
TCGA-BT-A20N-11	BLCA	Normal	5.06695
TCGA-BT-A20W-11	BLCA	Normal	5.77369
TCGA-GC-A3BM-11	BLCA	Normal	2.48284
TCGA-BL-A13J-11	BLCA	Normal	4.50779
TCGA-CU-A0YN-11	BLCA	Normal	5.45611
TCGA-K4-A54R-11	BLCA	Normal	3.585
TCGA-BT-A2LA-11	BLCA	Normal	1.95979
TCGA-GD-A3OQ-11	BLCA	Normal	3.99729
TCGA-GC-A6I3-11	BLCA	Normal	4.7442
TCGA-GD-A3OP-11	BLCA	Normal	3.90012
TCGA-GC-A3WC-11	BLCA	Normal	4.54663
TCGA-BT-A20R-11	BLCA	Normal	4.19691
TCGA-K4-A3WV-11	BLCA	Normal	0.659921
TCGA-BT-A2LB-11	BLCA	Normal	2.86394
TCGA-BT-A20U-11	BLCA	Normal	2.07037
TCGA-K4-A5RI-11	BLCA	Normal	4.61591
TCGA-GD-A2C5-11	BLCA	Normal	2.77612
GTEX-SE5C-1026-SM-4BRUG	BLCA	Normal	2.8053
GTEX-SNOS-0526-SM-4DM54	BLCA	Normal	3.43166
GTEX-U3ZM-0826-SM-4DXU6	BLCA	Normal	2.27502
GTEX-S4Q7-0926-SM-4AD5D	BLCA	Normal	3.8659
GTEX-SNMC-0826-SM-4DM66	BLCA	Normal	4.43359
GTEX-S4UY-0926-SM-4AD6O	BLCA	Normal	4.07891
GTEX-S3XE-1226-SM-4AD4L	BLCA	Normal	2.79074
GTEX-U4B1-1226-SM-4DXT7	BLCA	Normal	4.01971
GTEX-S32W-1126-SM-4AD5V	BLCA	Normal	2.80735
TCGA-UY-A8OC-01	BLCA	Tumor	7.30226
TCGA-KQ-A41Q-01	BLCA	Tumor	3.81353
TCGA-DK-A3IK-01	BLCA	Tumor	4.797
TCGA-GU-A762-01	BLCA	Tumor	5.96368
TCGA-K4-A3WU-01	BLCA	Tumor	4.52356
TCGA-FD-A3B5-01	BLCA	Tumor	5.58582
TCGA-UY-A9PE-01	BLCA	Tumor	4.90203
TCGA-CF-A9FH-01	BLCA	Tumor	0.83188
TCGA-CF-A9FL-01	BLCA	Tumor	5.33018
TCGA-DK-A3X2-01	BLCA	Tumor	2.51602
TCGA-G2-A2ES-01	BLCA	Tumor	5.64872
TCGA-XF-A9SW-01	BLCA	Tumor	7.2202
TCGA-CU-A0YO-01	BLCA	Tumor	3.18106
TCGA-DK-A1AE-01	BLCA	Tumor	4.211
TCGA-FD-A43X-01	BLCA	Tumor	1.37853
TCGA-FD-A5BT-01	BLCA	Tumor	6.79088
TCGA-KQ-A41O-01	BLCA	Tumor	0.687044
TCGA-2F-A9KT-01	BLCA	Tumor	5.65421
TCGA-CU-A0YR-01	BLCA	Tumor	4.81715
TCGA-K4-A4AC-01	BLCA	Tumor	4.17715
TCGA-S5-A6DX-01	BLCA	Tumor	4.121
TCGA-XF-A9SJ-01	BLCA	Tumor	5.46266
TCGA-ZF-A9R4-01	BLCA	Tumor	1.62761
TCGA-DK-AA75-01	BLCA	Tumor	1.32769
TCGA-FD-A5BX-01	BLCA	Tumor	8.19702
TCGA-FD-A6TB-01	BLCA	Tumor	5.83163
TCGA-SY-A9G0-01	BLCA	Tumor	6.85034
TCGA-XF-A9SV-01	BLCA	Tumor	6.87751
TCGA-ZF-A9R0-01	BLCA	Tumor	3.669
TCGA-DK-A2I6-01	BLCA	Tumor	4.91363
TCGA-E7-A677-01	BLCA	Tumor	3.3205
TCGA-GU-A767-01	BLCA	Tumor	3.00721
TCGA-ZF-A9R1-01	BLCA	Tumor	4.80683
TCGA-4Z-AA81-01	BLCA	Tumor	2.67805
TCGA-BT-A3PK-01	BLCA	Tumor	5.97067
TCGA-UY-A78N-01	BLCA	Tumor	4.13666
TCGA-UY-A9PD-01	BLCA	Tumor	6.28944
TCGA-XF-A8HF-01	BLCA	Tumor	5.61178
TCGA-XF-AAMH-01	BLCA	Tumor	7.60701
TCGA-4Z-AA7Q-01	BLCA	Tumor	4.69658
TCGA-DK-A1A5-01	BLCA	Tumor	7.64154
TCGA-DK-A2I4-01	BLCA	Tumor	7.35235
TCGA-FD-A3SN-01	BLCA	Tumor	5.52857
TCGA-GC-A3OO-01	BLCA	Tumor	5.47018
TCGA-GV-A3QF-01	BLCA	Tumor	1.10434
TCGA-XF-A8HC-01	BLCA	Tumor	1.83994
TCGA-XF-A9SZ-01	BLCA	Tumor	7.48716
TCGA-DK-AA6W-01	BLCA	Tumor	5.03029
TCGA-HQ-A5ND-01	BLCA	Tumor	3.56438
TCGA-LC-A66R-01	BLCA	Tumor	5.97637
TCGA-XF-AAMY-01	BLCA	Tumor	6.54215
TCGA-C4-A0F7-01	BLCA	Tumor	7.03583
TCGA-FD-A6TD-01	BLCA	Tumor	6.79761
TCGA-G2-A2EL-01	BLCA	Tumor	3.585
TCGA-G2-AA3F-01	BLCA	Tumor	3.46992
TCGA-GV-A40G-01	BLCA	Tumor	2.26305
TCGA-K4-A83P-01	BLCA	Tumor	6.13486
TCGA-UY-A9PF-01	BLCA	Tumor	3.72244
TCGA-XF-A8HD-01	BLCA	Tumor	5.43833
TCGA-ZF-A9RC-01	BLCA	Tumor	6.68339
TCGA-BT-A3PH-01	BLCA	Tumor	3.85603
TCGA-BT-A3PJ-01	BLCA	Tumor	7.02412
TCGA-CU-A72E-01	BLCA	Tumor	5.7999
TCGA-DK-A3IM-01	BLCA	Tumor	6.04224
TCGA-FD-A43N-01	BLCA	Tumor	5.16747
TCGA-FD-A62P-01	BLCA	Tumor	5.88097
TCGA-FJ-A3Z7-01	BLCA	Tumor	3.8074
TCGA-FT-A61P-01	BLCA	Tumor	6.38386
TCGA-K4-A4AB-01	BLCA	Tumor	6.47994
TCGA-KQ-A41P-01	BLCA	Tumor	5.51888
TCGA-XF-A9SM-01	BLCA	Tumor	7.10143
TCGA-XF-AAN3-01	BLCA	Tumor	6.79365
TCGA-BT-A0S7-01	BLCA	Tumor	4.4396
TCGA-BT-A20J-01	BLCA	Tumor	5.98622
TCGA-BT-A20O-01	BLCA	Tumor	5.81916
TCGA-CF-A3MH-01	BLCA	Tumor	2.54845
TCGA-CU-A3KJ-01	BLCA	Tumor	5.84067
TCGA-DK-AA74-01	BLCA	Tumor	8.28413
TCGA-E7-A6ME-01	BLCA	Tumor	4.8629
TCGA-FD-A3B6-01	BLCA	Tumor	5.61942
TCGA-GU-AATO-01	BLCA	Tumor	5.48055
TCGA-GV-A40E-01	BLCA	Tumor	5.99478
TCGA-K4-A5RJ-01	BLCA	Tumor	3.46992
TCGA-MV-A51V-01	BLCA	Tumor	2.98552
TCGA-XF-AAML-01	BLCA	Tumor	3.851
TCGA-ZF-A9R2-01	BLCA	Tumor	3.45418
TCGA-BT-A42E-01	BLCA	Tumor	6.27572
TCGA-DK-A3IQ-01	BLCA	Tumor	9.33763
TCGA-FD-A43P-01	BLCA	Tumor	5.46989
TCGA-FD-A62O-01	BLCA	Tumor	3.76344
TCGA-GU-AATP-01	BLCA	Tumor	7.33744
TCGA-GV-A3JW-01	BLCA	Tumor	2.92601
TCGA-ZF-A9RF-01	BLCA	Tumor	6.30287
TCGA-ZF-AA4N-01	BLCA	Tumor	6.88177
TCGA-4Z-AA7R-01	BLCA	Tumor	3.92028
TCGA-4Z-AA80-01	BLCA	Tumor	1.6135
TCGA-BL-A0C8-01	BLCA	Tumor	2.18161
TCGA-BT-A20Q-01	BLCA	Tumor	6.45354
TCGA-E7-A7DU-01	BLCA	Tumor	1.36178
TCGA-E7-A97P-01	BLCA	Tumor	6.80852
TCGA-FD-A6TG-01	BLCA	Tumor	6.0843
TCGA-FD-A6TI-01	BLCA	Tumor	2.95045
TCGA-FJ-A3ZF-01	BLCA	Tumor	1.75705
TCGA-KQ-A41N-01	BLCA	Tumor	3.11434
TCGA-UY-A9PH-01	BLCA	Tumor	5.50998
TCGA-XF-AAN2-01	BLCA	Tumor	5.14035
TCGA-4Z-AA87-01	BLCA	Tumor	3.81047
TCGA-BT-A20N-01	BLCA	Tumor	5.68283
TCGA-DK-A1AC-01	BLCA	Tumor	5.82682
TCGA-DK-A3IN-01	BLCA	Tumor	6.91717
TCGA-E5-A4U1-01	BLCA	Tumor	0.516027
TCGA-E7-A519-01	BLCA	Tumor	1.68705
TCGA-FJ-A3Z9-01	BLCA	Tumor	1.1635
TCGA-GU-A42P-01	BLCA	Tumor	5.7309
TCGA-GU-A763-01	BLCA	Tumor	0.99279
TCGA-BT-A20W-01	BLCA	Tumor	3.6229
TCGA-C4-A0F1-01	BLCA	Tumor	6.25904
TCGA-DK-AA71-01	BLCA	Tumor	4.14241
TCGA-GC-A4ZW-01	BLCA	Tumor	4.23722
TCGA-YC-A8S6-01	BLCA	Tumor	5.28943
TCGA-YC-A9TC-01	BLCA	Tumor	3.16994
TCGA-ZF-AA54-01	BLCA	Tumor	6.65953
TCGA-CU-A5W6-01	BLCA	Tumor	4.17309
TCGA-DK-A6AW-01	BLCA	Tumor	1.26902
TCGA-DK-A6B2-01	BLCA	Tumor	6.70251
TCGA-E7-A3X6-01	BLCA	Tumor	5.28875
TCGA-FD-A3SM-01	BLCA	Tumor	6.7772
TCGA-FD-A43U-01	BLCA	Tumor	6.62527
TCGA-GC-A3BM-01	BLCA	Tumor	2.40326
TCGA-PQ-A6FI-01	BLCA	Tumor	5.39233
TCGA-R3-A69X-01	BLCA	Tumor	6.17568
TCGA-XF-AAMJ-01	BLCA	Tumor	8.59902
TCGA-ZF-A9RM-01	BLCA	Tumor	1.09085
TCGA-ZF-AA4U-01	BLCA	Tumor	2.09758
TCGA-ZF-AA52-01	BLCA	Tumor	7.59338
TCGA-2F-A9KQ-01	BLCA	Tumor	3.55825
TCGA-DK-A1AD-01	BLCA	Tumor	4.82786
TCGA-FD-A3N5-01	BLCA	Tumor	4.14156
TCGA-FD-A62N-01	BLCA	Tumor	6.82209
TCGA-G2-A2EO-01	BLCA	Tumor	7.0395
TCGA-HQ-A2OE-01	BLCA	Tumor	1.73549
TCGA-K4-A5RH-01	BLCA	Tumor	7.81382
TCGA-XF-A8HG-01	BLCA	Tumor	1.84398
TCGA-XF-A9SL-01	BLCA	Tumor	6.24868
TCGA-DK-A3IS-01	BLCA	Tumor	2.41682
TCGA-DK-AA6R-01	BLCA	Tumor	5.22457
TCGA-FD-A3SO-01	BLCA	Tumor	6.99336
TCGA-FD-A3SR-01	BLCA	Tumor	6.78988
TCGA-FD-A5BS-01	BLCA	Tumor	6.80673
TCGA-GU-A42R-01	BLCA	Tumor	7.24156
TCGA-GU-AATQ-01	BLCA	Tumor	5.09209
TCGA-XF-A9ST-01	BLCA	Tumor	4.3111
TCGA-XF-A9T0-01	BLCA	Tumor	5.94204
TCGA-XF-AAN0-01	BLCA	Tumor	4.36243
TCGA-CF-A5UA-01	BLCA	Tumor	1.68257
TCGA-CU-A3YL-01	BLCA	Tumor	3.04265
TCGA-DK-A6B1-01	BLCA	Tumor	2.47513
TCGA-E7-A5KF-01	BLCA	Tumor	0.731174
TCGA-GU-A42Q-01	BLCA	Tumor	4.31613
TCGA-GV-A3QH-01	BLCA	Tumor	2.03212
TCGA-ZF-AA4R-01	BLCA	Tumor	8.51774
TCGA-2F-A9KP-01	BLCA	Tumor	1.81966
TCGA-4Z-AA7S-01	BLCA	Tumor	2.26606
TCGA-4Z-AA86-01	BLCA	Tumor	6.97004
TCGA-E7-A4XJ-01	BLCA	Tumor	2.39782
TCGA-E7-A541-01	BLCA	Tumor	2.88753
TCGA-E7-A6MD-01	BLCA	Tumor	6.04834
TCGA-E7-A7XN-01	BLCA	Tumor	2.76767
TCGA-FD-A3B7-01	BLCA	Tumor	7.73359
TCGA-FD-A3SS-01	BLCA	Tumor	4.34416
TCGA-G2-A3IB-01	BLCA	Tumor	4.91643
TCGA-G2-A3VY-01	BLCA	Tumor	1.275
TCGA-G2-AA3C-01	BLCA	Tumor	4.79912
TCGA-GU-A764-01	BLCA	Tumor	6.79712
TCGA-GV-A3JV-01	BLCA	Tumor	4.75701
TCGA-K4-A3WS-01	BLCA	Tumor	7.8647
TCGA-SY-A9G5-01	BLCA	Tumor	7.70373
TCGA-ZF-AA4V-01	BLCA	Tumor	5.81277
TCGA-4Z-AA7M-01	BLCA	Tumor	4.8885
TCGA-4Z-AA7N-01	BLCA	Tumor	5.68028
TCGA-BL-A13J-01	BLCA	Tumor	5.48727
TCGA-DK-A1AG-01	BLCA	Tumor	2.16031
TCGA-FD-A43Y-01	BLCA	Tumor	6.49606
TCGA-FJ-A3ZE-01	BLCA	Tumor	3.63458
TCGA-GV-A3QG-01	BLCA	Tumor	6.18386
TCGA-XF-A9SK-01	BLCA	Tumor	7.51242
TCGA-ZF-AA4T-01	BLCA	Tumor	3.77085
TCGA-ZF-AA5P-01	BLCA	Tumor	5.40834
TCGA-4Z-AA7O-01	BLCA	Tumor	5.10014
TCGA-BT-A42C-01	BLCA	Tumor	3.82989
TCGA-BT-A42F-01	BLCA	Tumor	3.91365
TCGA-DK-AA6U-01	BLCA	Tumor	2.75275
TCGA-E5-A4TZ-01	BLCA	Tumor	4.47959
TCGA-E7-A85H-01	BLCA	Tumor	5.08956
TCGA-GD-A6C6-01	BLCA	Tumor	2.12434
TCGA-K4-A6MB-01	BLCA	Tumor	5.89365
TCGA-XF-A9T8-01	BLCA	Tumor	5.41342
TCGA-2F-A9KO-01	BLCA	Tumor	5.43764
TCGA-BT-A20T-01	BLCA	Tumor	5.80835
TCGA-DK-AA6T-01	BLCA	Tumor	3.64037
TCGA-DK-AA6X-01	BLCA	Tumor	5.06482
TCGA-E7-A7PW-01	BLCA	Tumor	1.9891
TCGA-FD-A6TH-01	BLCA	Tumor	5.61207
TCGA-UY-A8OB-01	BLCA	Tumor	3.95234
TCGA-BL-A3JM-01	BLCA	Tumor	5.02593
TCGA-CF-A1HR-01	BLCA	Tumor	2.86394
TCGA-CF-A3MI-01	BLCA	Tumor	1.13095
TCGA-DK-A3IT-01	BLCA	Tumor	6.0779
TCGA-FD-A3SQ-01	BLCA	Tumor	7.08694
TCGA-GU-A766-01	BLCA	Tumor	4.82834
TCGA-UY-A78L-01	BLCA	Tumor	6.20201
TCGA-4Z-AA84-01	BLCA	Tumor	5.44556
TCGA-DK-A6B0-01	BLCA	Tumor	0.99279
TCGA-DK-AA77-01	BLCA	Tumor	1.8115
TCGA-FD-A5C0-01	BLCA	Tumor	5.5223
TCGA-GC-A3YS-01	BLCA	Tumor	7.4795
TCGA-ZF-A9RL-01	BLCA	Tumor	1.43827
TCGA-4Z-AA7Y-01	BLCA	Tumor	2.10771
TCGA-4Z-AA89-01	BLCA	Tumor	0.948623
TCGA-C4-A0F0-01	BLCA	Tumor	7.16547
TCGA-CF-A47X-01	BLCA	Tumor	1.15058
TCGA-CU-A0YN-01	BLCA	Tumor	5.58769
TCGA-DK-A1A3-01	BLCA	Tumor	5.74768
TCGA-DK-A3IV-01	BLCA	Tumor	2.4005
TCGA-DK-AA6S-01	BLCA	Tumor	7.6294
TCGA-FD-A3NA-01	BLCA	Tumor	5.41586
TCGA-FD-A3SL-01	BLCA	Tumor	6.9382
TCGA-FD-A3SP-01	BLCA	Tumor	8.19941
TCGA-FD-A6TK-01	BLCA	Tumor	7.14859
TCGA-G2-AA3D-01	BLCA	Tumor	1.42762
TCGA-UY-A78K-01	BLCA	Tumor	4.11516
TCGA-XF-AAN7-01	BLCA	Tumor	6.55303
TCGA-ZF-AA53-01	BLCA	Tumor	6.7773
TCGA-4Z-AA82-01	BLCA	Tumor	6.48528
TCGA-CF-A5U8-01	BLCA	Tumor	0.773987
TCGA-CF-A8HY-01	BLCA	Tumor	1.56071
TCGA-E7-A8O8-01	BLCA	Tumor	1.04263
TCGA-FD-A3SJ-01	BLCA	Tumor	5.19295
TCGA-GC-A3RC-01	BLCA	Tumor	4.43626
TCGA-GV-A3JX-01	BLCA	Tumor	3.88846
TCGA-K4-A54R-01	BLCA	Tumor	6.53087
TCGA-XF-A9SP-01	BLCA	Tumor	7.30723
TCGA-ZF-A9R5-01	BLCA	Tumor	1.76975
TCGA-CU-A3QU-01	BLCA	Tumor	3.00362
TCGA-DK-A3IU-01	BLCA	Tumor	5.83772
TCGA-FD-A6TA-01	BLCA	Tumor	6.6036
TCGA-ZF-A9R9-01	BLCA	Tumor	6.77165
TCGA-DK-A1AA-01	BLCA	Tumor	2.4195
TCGA-DK-A3WW-01	BLCA	Tumor	4.34198
TCGA-DK-A6B6-01	BLCA	Tumor	1.59932
TCGA-E7-A3Y1-01	BLCA	Tumor	0.464679
TCGA-FD-A5BR-01	BLCA	Tumor	4.51534
TCGA-G2-A2EK-01	BLCA	Tumor	2.9891
TCGA-HQ-A5NE-01	BLCA	Tumor	5.99842
TCGA-YF-AA3M-01	BLCA	Tumor	3.70378
TCGA-BT-A20X-01	BLCA	Tumor	6.09258
TCGA-E7-A4IJ-01	BLCA	Tumor	2.72902
TCGA-FD-A3B8-01	BLCA	Tumor	7.25199
TCGA-K4-AAQO-01	BLCA	Tumor	5.05046
TCGA-LT-A5Z6-01	BLCA	Tumor	2.58978
TCGA-ZF-AA4W-01	BLCA	Tumor	4.332
TCGA-ZF-AA4X-01	BLCA	Tumor	1.09085
TCGA-4Z-AA7W-01	BLCA	Tumor	4.3512
TCGA-CF-A47Y-01	BLCA	Tumor	0.422222
TCGA-E7-A678-01	BLCA	Tumor	0.985488
TCGA-GV-A3JZ-01	BLCA	Tumor	5.40737
TCGA-BT-A2LA-01	BLCA	Tumor	5.57466
TCGA-CF-A7I0-01	BLCA	Tumor	3.03563
TCGA-FD-A6TE-01	BLCA	Tumor	2.53106
TCGA-GC-A3RB-01	BLCA	Tumor	2.33911
TCGA-GV-A6ZA-01	BLCA	Tumor	2.00718
TCGA-XF-A9T2-01	BLCA	Tumor	7.15078
TCGA-DK-A1A6-01	BLCA	Tumor	4.06527
TCGA-H4-A2HO-01	BLCA	Tumor	2.47513
TCGA-4Z-AA83-01	BLCA	Tumor	2.66447
TCGA-CF-A27C-01	BLCA	Tumor	0.739854
TCGA-CF-A47V-01	BLCA	Tumor	1.80321
TCGA-CF-A9FF-01	BLCA	Tumor	2.85998
TCGA-E7-A8O7-01	BLCA	Tumor	2.14728
TCGA-G2-A3IE-01	BLCA	Tumor	2.1144
TCGA-CF-A9FM-01	BLCA	Tumor	1.87187
TCGA-G2-A2EF-01	BLCA	Tumor	4.13336
TCGA-FJ-A871-01	BLCA	Tumor	6.10746
TCGA-UY-A9PB-01	BLCA	Tumor	7.82756
TCGA-XF-AAMG-01	BLCA	Tumor	5.975
TCGA-CF-A3MG-01	BLCA	Tumor	2.44093
TCGA-DK-AA6L-01	BLCA	Tumor	5.77271
TCGA-GD-A3OQ-01	BLCA	Tumor	5.9439
TCGA-UY-A9PA-01	BLCA	Tumor	3.81966
TCGA-XF-A9T4-01	BLCA	Tumor	6.83012
TCGA-XF-AAMR-01	BLCA	Tumor	5.52827
TCGA-GV-A3QI-01	BLCA	Tumor	4.19294
TCGA-XF-A8HE-01	BLCA	Tumor	5.24531
TCGA-S5-AA26-01	BLCA	Tumor	2.17314
TCGA-DK-A6B5-01	BLCA	Tumor	4.75807
TCGA-GC-A3I6-01	BLCA	Tumor	6.55521
TCGA-E7-A7DV-01	BLCA	Tumor	6.85996
TCGA-CF-A47W-01	BLCA	Tumor	0.999979
TCGA-CF-A47S-01	BLCA	Tumor	1.20162
TCGA-E7-A6MF-01	BLCA	Tumor	1.31616
TCGA-CF-A3MF-01	BLCA	Tumor	0.475073
TCGA-GC-A6I1-01	BLCA	Tumor	5.51125
TCGA-GC-A6I3-01	BLCA	Tumor	4.85199
TCGA-XF-A9T6-01	BLCA	Tumor	4.32772
TCGA-KQ-A41S-01	BLCA	Tumor	6.58905
TCGA-XF-AAMX-01	BLCA	Tumor	5.18313
TCGA-GD-A76B-01	BLCA	Tumor	1.81966
TCGA-DK-A1AF-01	BLCA	Tumor	7.20927
TCGA-GD-A3OP-01	BLCA	Tumor	5.63833
TCGA-GC-A3RD-01	BLCA	Tumor	4.76549
TCGA-C4-A0F6-01	BLCA	Tumor	5.59395
TCGA-DK-A6AV-01	BLCA	Tumor	4.06781
TCGA-BT-A20P-01	BLCA	Tumor	2.50588
TCGA-UY-A78M-01	BLCA	Tumor	5.90043
TCGA-XF-AAMZ-01	BLCA	Tumor	3.11434
TCGA-BL-A5ZZ-01	BLCA	Tumor	8.14759
TCGA-DK-A2HX-01	BLCA	Tumor	7.73986
TCGA-FD-A6TF-01	BLCA	Tumor	7.07324
TCGA-FT-A3EE-01	BLCA	Tumor	3.58252
TCGA-GC-A3WC-01	BLCA	Tumor	3.90208
TCGA-KQ-A41R-01	BLCA	Tumor	1.61822
TCGA-BT-A20R-01	BLCA	Tumor	7.64661
TCGA-DK-A3IL-01	BLCA	Tumor	4.35615
TCGA-FD-A6TC-01	BLCA	Tumor	7.5336
TCGA-XF-AAMW-01	BLCA	Tumor	6.2026
TCGA-ZF-AA56-01	BLCA	Tumor	5.61648
TCGA-BT-A2LD-01	BLCA	Tumor	2.89532
TCGA-DK-A3X1-01	BLCA	Tumor	4.45553
TCGA-E7-A5KE-01	BLCA	Tumor	1.83187
TCGA-PQ-A6FN-01	BLCA	Tumor	6.4479
TCGA-UY-A78P-01	BLCA	Tumor	5.82426
TCGA-XF-A9T5-01	BLCA	Tumor	4.72139
TCGA-YC-A89H-01	BLCA	Tumor	5.30853
TCGA-ZF-A9RE-01	BLCA	Tumor	2.29864
TCGA-FD-A5BZ-01	BLCA	Tumor	8.54496
TCGA-K4-A3WV-01	BLCA	Tumor	5.30044
TCGA-XF-AAN4-01	BLCA	Tumor	6.12993
TCGA-5N-A9KI-01	BLCA	Tumor	6.16453
TCGA-FD-A5BU-01	BLCA	Tumor	6.62597
TCGA-ZF-A9R7-01	BLCA	Tumor	2.86593
TCGA-CF-A1HS-01	BLCA	Tumor	4.01793
TCGA-G2-AA3B-01	BLCA	Tumor	1.11105
TCGA-K4-A6FZ-01	BLCA	Tumor	6.11603
TCGA-UY-A78O-01	BLCA	Tumor	3.50718
TCGA-XF-AAMT-01	BLCA	Tumor	7.49044
TCGA-XF-AAN1-01	BLCA	Tumor	1.81966
TCGA-DK-A1AB-01	BLCA	Tumor	8.2637
TCGA-FD-A3B3-01	BLCA	Tumor	6.60538
TCGA-XF-A9SU-01	BLCA	Tumor	6.2474
TCGA-XF-AAN8-01	BLCA	Tumor	8.58466
TCGA-5N-A9KM-01	BLCA	Tumor	5.72521
TCGA-BT-A2LB-01	BLCA	Tumor	6.72261
TCGA-DK-A2I1-01	BLCA	Tumor	7.21354
TCGA-XF-A9SI-01	BLCA	Tumor	5.90712
TCGA-DK-AA6P-01	BLCA	Tumor	2.74202
TCGA-FD-A43S-01	BLCA	Tumor	5.11481
TCGA-BT-A0YX-01	BLCA	Tumor	4.56252
TCGA-BT-A20U-01	BLCA	Tumor	6.53572
TCGA-C4-A0EZ-01	BLCA	Tumor	4.80269
TCGA-LT-A8JT-01	BLCA	Tumor	2.20164
TCGA-XF-A9T3-01	BLCA	Tumor	6.75233
TCGA-ZF-AA51-01	BLCA	Tumor	5.28729
TCGA-UY-A8OD-01	BLCA	Tumor	5.69352
TCGA-2F-A9KW-01	BLCA	Tumor	3.90301
TCGA-DK-A1A7-01	BLCA	Tumor	2.14728
TCGA-DK-A3WX-01	BLCA	Tumor	6.53018
TCGA-DK-A3WY-01	BLCA	Tumor	5.33632
TCGA-K4-A5RI-01	BLCA	Tumor	6.66567
TCGA-ZF-A9RN-01	BLCA	Tumor	7.21235
TCGA-XF-A9SH-01	BLCA	Tumor	2.98001
TCGA-DK-AA6M-01	BLCA	Tumor	7.19447
TCGA-DK-AA76-01	BLCA	Tumor	1.68705
TCGA-H4-A2HQ-01	BLCA	Tumor	2.78244
TCGA-XF-AAME-01	BLCA	Tumor	7.22288
TCGA-DK-A2I2-01	BLCA	Tumor	6.48271
TCGA-FD-A5BY-01	BLCA	Tumor	7.66323
TCGA-XF-A9SX-01	BLCA	Tumor	8.0107
TCGA-ZF-AA5N-01	BLCA	Tumor	1.73983
TCGA-DK-AA6Q-01	BLCA	Tumor	2.55094
TCGA-E5-A2PC-01	BLCA	Tumor	2.63228
TCGA-FD-A5C1-01	BLCA	Tumor	6.61013
TCGA-XF-A8HH-01	BLCA	Tumor	5.90083
TCGA-XF-AAN5-01	BLCA	Tumor	6.21079
TCGA-ZF-AA58-01	BLCA	Tumor	7.37779
TCGA-E7-A97Q-01	BLCA	Tumor	6.03426
TCGA-FD-A62S-01	BLCA	Tumor	8.15786
TCGA-XF-A9SY-01	BLCA	Tumor	6.72925
TCGA-ZF-AA5H-01	BLCA	Tumor	6.86551
TCGA-2F-A9KR-01	BLCA	Tumor	4.29353
TCGA-BT-A20V-01	BLCA	Tumor	4.89236
TCGA-XF-AAMQ-01	BLCA	Tumor	3.80424
TCGA-CF-A47T-01	BLCA	Tumor	2.70485
TCGA-G2-A2EC-01	BLCA	Tumor	5.45054
TCGA-BL-A13I-01	BLCA	Tumor	3.42714
TCGA-XF-A8HI-01	BLCA	Tumor	2.79074
TCGA-G2-A2EJ-01	BLCA	Tumor	4.70648
TCGA-GV-A3QK-01	BLCA	Tumor	1.82375
TCGA-CF-A8HX-01	BLCA	Tumor	2.06352
TCGA-FD-A3B4-01	BLCA	Tumor	6.20556
TCGA-GD-A3OS-01	BLCA	Tumor	7.67736
TCGA-GD-A2C5-01	BLCA	Tumor	5.5868
TCGA-ZF-A9R3-01	BLCA	Tumor	3.63807
TCGA-HQ-A2OF-01	BLCA	Tumor	2.85403
TCGA-XF-A8HB-01	BLCA	Tumor	2.4195
TCGA-FD-A5BV-01	BLCA	Tumor	4.32772
TCGA-YF-AA3L-01	BLCA	Tumor	2.01432
TCGA-FD-A3N6-01	BLCA	Tumor	3.53849
TCGA-BH-A0DD-11	BRCA	Normal	4.85546
TCGA-AC-A23H-11	BRCA	Normal	5.71667
TCGA-BH-A1F8-11	BRCA	Normal	5.26001
TCGA-BH-A18N-11	BRCA	Normal	4.92794
TCGA-BH-A1FG-11	BRCA	Normal	4.49182
TCGA-AC-A2FM-11	BRCA	Normal	3.37434
TCGA-BH-A1EU-11	BRCA	Normal	4.02947
TCGA-BH-A0HK-11	BRCA	Normal	4.31547
TCGA-BH-A1F0-11	BRCA	Normal	5.6795
TCGA-BH-A204-11	BRCA	Normal	5.12141
TCGA-A7-A0CH-11	BRCA	Normal	5.00761
TCGA-A7-A13G-11	BRCA	Normal	3.48676
TCGA-BH-A18S-11	BRCA	Normal	4.06696
TCGA-BH-A0BV-11	BRCA	Normal	3.27056
TCGA-BH-A0DO-11	BRCA	Normal	3.14889
TCGA-BH-A1EN-11	BRCA	Normal	5.39096
TCGA-BH-A1FC-11	BRCA	Normal	4.87874
TCGA-BH-A203-11	BRCA	Normal	3.15706
TCGA-BH-A209-11	BRCA	Normal	5.20044
TCGA-E9-A1ND-11	BRCA	Normal	5.28242
TCGA-BH-A1FR-11	BRCA	Normal	5.93594
TCGA-BH-A18U-11	BRCA	Normal	4.95648
TCGA-BH-A0BW-11	BRCA	Normal	4.8349
TCGA-BH-A0H9-11	BRCA	Normal	3.34482
TCGA-BH-A1EO-11	BRCA	Normal	6.89189
TCGA-BH-A1FD-11	BRCA	Normal	4.15137
TCGA-E9-A1RF-11	BRCA	Normal	4.76924
TCGA-E9-A1RD-11	BRCA	Normal	5.8334
TCGA-BH-A1FJ-11	BRCA	Normal	5.89847
TCGA-E2-A15M-11	BRCA	Normal	5.4185
TCGA-AC-A2FB-11	BRCA	Normal	4.1747
TCGA-BH-A0H7-11	BRCA	Normal	3.80016
TCGA-BH-A0B8-11	BRCA	Normal	3.7613
TCGA-BH-A0DL-11	BRCA	Normal	5.02767
TCGA-E9-A1R7-11	BRCA	Normal	4.46794
TCGA-A7-A0DC-11	BRCA	Normal	5.00945
TCGA-BH-A0DH-11	BRCA	Normal	4.41957
TCGA-E2-A1BC-11	BRCA	Normal	3.55953
TCGA-E9-A1RH-11	BRCA	Normal	4.24489
TCGA-GI-A2C8-11	BRCA	Normal	2.96535
TCGA-A7-A13E-11	BRCA	Normal	4.46135
TCGA-BH-A0AY-11	BRCA	Normal	4.55524
TCGA-BH-A0C0-11	BRCA	Normal	2.65765
TCGA-E9-A1NG-11	BRCA	Normal	5.26829
TCGA-BH-A0BC-11	BRCA	Normal	4.49631
TCGA-BH-A0DP-11	BRCA	Normal	2.75701
TCGA-BH-A18P-11	BRCA	Normal	2.78663
TCGA-BH-A1FB-11	BRCA	Normal	3.35475
TCGA-E9-A1NF-11	BRCA	Normal	5.33525
TCGA-BH-A0BZ-11	BRCA	Normal	3.8074
TCGA-E2-A1LH-11	BRCA	Normal	1.55582
TCGA-E2-A15K-11	BRCA	Normal	4.35187
TCGA-E9-A1N9-11	BRCA	Normal	3.63807
TCGA-E9-A1NA-11	BRCA	Normal	4.56616
TCGA-GI-A2C9-11	BRCA	Normal	5.44722
TCGA-A7-A0CE-11	BRCA	Normal	4.36595
TCGA-A7-A0DB-11	BRCA	Normal	5.48641
TCGA-BH-A0BT-11	BRCA	Normal	2.92219
TCGA-BH-A18J-11	BRCA	Normal	4.24413
TCGA-BH-A18Q-11	BRCA	Normal	3.29281
TCGA-E9-A1RC-11	BRCA	Normal	4.68706
TCGA-BH-A0BS-11	BRCA	Normal	2.03212
TCGA-BH-A1ET-11	BRCA	Normal	4.90879
TCGA-BH-A0BM-11	BRCA	Normal	1.28094
TCGA-BH-A0DV-11	BRCA	Normal	3.18907
TCGA-BH-A0B3-11	BRCA	Normal	3.9588
TCGA-BH-A1F2-11	BRCA	Normal	3.97453
TCGA-BH-A0E1-11	BRCA	Normal	2.46463
TCGA-E9-A1N6-11	BRCA	Normal	3.65187
TCGA-BH-A0BA-11	BRCA	Normal	4.38889
TCGA-BH-A1F6-11	BRCA	Normal	5.37125
TCGA-E2-A153-11	BRCA	Normal	4.60996
TCGA-BH-A18L-11	BRCA	Normal	4.7782
TCGA-BH-A18R-11	BRCA	Normal	3.4751
TCGA-BH-A0DK-11	BRCA	Normal	2.98001
TCGA-BH-A18V-11	BRCA	Normal	4.21024
TCGA-BH-A208-11	BRCA	Normal	3.52853
TCGA-BH-A0AZ-11	BRCA	Normal	4.57833
TCGA-BH-A0C3-11	BRCA	Normal	2.98001
TCGA-BH-A1FH-11	BRCA	Normal	5.7358
TCGA-BH-A18K-11	BRCA	Normal	2.44623
TCGA-E2-A1LS-11	BRCA	Normal	3.3377
TCGA-BH-A0AU-11	BRCA	Normal	2.42764
TCGA-BH-A0H5-11	BRCA	Normal	3.41688
TCGA-BH-A1EV-11	BRCA	Normal	5.478
TCGA-E2-A1IG-11	BRCA	Normal	4.26982
TCGA-E9-A1N5-11	BRCA	Normal	3.52232
TCGA-A7-A13F-11	BRCA	Normal	4.488
TCGA-BH-A1FM-11	BRCA	Normal	3.9088
TCGA-BH-A1FU-11	BRCA	Normal	4.69937
TCGA-E2-A15I-11	BRCA	Normal	3.27352
TCGA-BH-A0DZ-11	BRCA	Normal	2.36179
TCGA-E2-A158-11	BRCA	Normal	4.71755
TCGA-E9-A1RI-11	BRCA	Normal	4.77772
TCGA-BH-A0B7-11	BRCA	Normal	2.60883
TCGA-BH-A0DQ-11	BRCA	Normal	3.71921
TCGA-BH-A0BJ-11	BRCA	Normal	4.59817
TCGA-BH-A0DT-11	BRCA	Normal	3.45809
TCGA-E2-A1LB-11	BRCA	Normal	2.07037
TCGA-E9-A1N4-11	BRCA	Normal	2.99636
TCGA-AC-A2FF-11	BRCA	Normal	3.96348
TCGA-BH-A0B5-11	BRCA	Normal	4.02149
TCGA-E2-A1L7-11	BRCA	Normal	5.00674
TCGA-E9-A1RB-11	BRCA	Normal	4.10517
TCGA-BH-A0BQ-11	BRCA	Normal	2.51346
TCGA-BH-A18M-11	BRCA	Normal	6.1115
TCGA-BH-A0E0-11	BRCA	Normal	2.19538
TCGA-BH-A1EW-11	BRCA	Normal	4.36461
TCGA-A7-A0D9-11	BRCA	Normal	4.34055
TCGA-BH-A1FN-11	BRCA	Normal	6.14284
TCGA-BH-A0HA-11	BRCA	Normal	1.1635
TCGA-BH-A1FE-11	BRCA	Normal	3.0409
TCGA-BH-A0DG-11	BRCA	Normal	3.78559
GTEX-S7SE-0826-SM-4AT4D	BRCA	Normal	5.38608
GTEX-13S86-1226-SM-5S2OA	BRCA	Normal	4.19379
GTEX-S32W-2026-SM-4AD6E	BRCA	Normal	4.96529
GTEX-ZV6S-1826-SM-5NQ8D	BRCA	Normal	6.10726
GTEX-145ME-1526-SM-5Q5F2	BRCA	Normal	2.6064
GTEX-Y5V5-2126-SM-4WWFO	BRCA	Normal	5.15911
GTEX-Q2AG-0326-SM-48U1O	BRCA	Normal	4.89913
GTEX-WYVS-1726-SM-3NMAY	BRCA	Normal	3.6218
GTEX-139T6-1626-SM-5PNYZ	BRCA	Normal	3.17795
GTEX-Y114-2026-SM-4TT7L	BRCA	Normal	5.66303
GTEX-ZDTT-2126-SM-5S2OJ	BRCA	Normal	4.696
GTEX-WRHU-0326-SM-3MJFY	BRCA	Normal	4.3205
GTEX-UJHI-1426-SM-3DB9C	BRCA	Normal	4.35329
GTEX-13N1W-0626-SM-5MR4U	BRCA	Normal	5.68117
GTEX-U8XE-0826-SM-4E3J1	BRCA	Normal	3.49058
GTEX-ZDYS-1126-SM-5K7UB	BRCA	Normal	4.69437
GTEX-YEC3-1026-SM-5IFI5	BRCA	Normal	3.99551
GTEX-Y5V6-2126-SM-4WWFX	BRCA	Normal	4.09086
GTEX-1269C-2426-SM-5FQSN	BRCA	Normal	4.44494
GTEX-ZF29-1926-SM-5S2P1	BRCA	Normal	5.97844
GTEX-XGQ4-0926-SM-4AT4U	BRCA	Normal	3.68034
GTEX-Y3IK-2326-SM-4WWDT	BRCA	Normal	3.87475
GTEX-11EM3-1326-SM-5N9C6	BRCA	Normal	4.79237
GTEX-117YX-1426-SM-5H12H	BRCA	Normal	5.99616
GTEX-QDT8-0626-SM-48TYW	BRCA	Normal	3.93645
GTEX-14ABY-2126-SM-5QGQZ	BRCA	Normal	3.40057
GTEX-XMK1-1126-SM-4IHJ8	BRCA	Normal	2.99636
GTEX-X4XY-0926-SM-4E3JD	BRCA	Normal	5.55978
GTEX-13NZB-2126-SM-5MR4Y	BRCA	Normal	3.2234
GTEX-12WSK-2226-SM-5GCO5	BRCA	Normal	6.90369
GTEX-117XS-1926-SM-5GICO	BRCA	Normal	4.50205
GTEX-XBED-1626-SM-47JYN	BRCA	Normal	5.08238
GTEX-11TT1-2126-SM-5GU5Y	BRCA	Normal	4.63577
GTEX-11ILO-2226-SM-5A5L1	BRCA	Normal	4.79758
GTEX-11EQ9-1826-SM-5Q5AJ	BRCA	Normal	5.18585
GTEX-WY7C-2726-SM-3NB3P	BRCA	Normal	4.33627
GTEX-111YS-1926-SM-5GICC	BRCA	Normal	4.34483
GTEX-T5JW-2026-SM-4DM63	BRCA	Normal	6.54314
GTEX-ZVZQ-0826-SM-51MRF	BRCA	Normal	6.09149
GTEX-ZQG8-0726-SM-5P9H9	BRCA	Normal	4.31907
GTEX-11P7K-0726-SM-5EGKX	BRCA	Normal	2.50077
GTEX-ZYFC-0826-SM-5E44K	BRCA	Normal	5.28505
GTEX-ZYT6-0126-SM-5E45J	BRCA	Normal	4.0444
GTEX-11P82-1326-SM-5HL62	BRCA	Normal	1.60879
GTEX-13113-1726-SM-5GCOO	BRCA	Normal	5.17155
GTEX-ZVE2-1226-SM-5NQ8R	BRCA	Normal	3.67924
GTEX-133LE-1726-SM-5K7VQ	BRCA	Normal	3.60646
GTEX-144GM-0926-SM-5O994	BRCA	Normal	3.35051
GTEX-WXYG-2226-SM-4E3IM	BRCA	Normal	6.01654
GTEX-S4UY-0726-SM-4AD6X	BRCA	Normal	3.87969
GTEX-11NV4-2026-SM-5N9DG	BRCA	Normal	5.0299
GTEX-11P81-1926-SM-5BC53	BRCA	Normal	4.99773
GTEX-146FH-0826-SM-5SI8T	BRCA	Normal	4.87777
GTEX-WYBS-0926-SM-3NM94	BRCA	Normal	5.48416
GTEX-12WSN-1326-SM-5GCNT	BRCA	Normal	3.44092
GTEX-13CF2-2026-SM-5K7VI	BRCA	Normal	3.8768
GTEX-XV7Q-2326-SM-4BRVZ	BRCA	Normal	3.86888
GTEX-1211K-1926-SM-5EQLB	BRCA	Normal	5.28134
GTEX-T6MN-0726-SM-32PML	BRCA	Normal	5.01701
GTEX-ZVT4-1026-SM-57WC4	BRCA	Normal	6.80336
GTEX-13O61-1826-SM-5KM4I	BRCA	Normal	5.22418
GTEX-131YS-0626-SM-5EGKL	BRCA	Normal	3.25998
GTEX-QVJO-1826-SM-447C9	BRCA	Normal	4.15704
GTEX-Y9LG-1426-SM-5IFJZ	BRCA	Normal	4.54414
GTEX-YJ8O-2226-SM-5IFHW	BRCA	Normal	6.24621
GTEX-13CF3-2126-SM-5IFJP	BRCA	Normal	3.77613
GTEX-11OF3-1926-SM-59889	BRCA	Normal	6.73034
GTEX-145MN-1926-SM-5SIAI	BRCA	Normal	6.50446
GTEX-12WSB-0626-SM-59HJO	BRCA	Normal	5.2418
GTEX-X15G-1626-SM-3NMB3	BRCA	Normal	4.05916
GTEX-13W3W-1226-SM-5LU4H	BRCA	Normal	4.49373
GTEX-13W46-0826-SM-5LU3H	BRCA	Normal	4.93307
GTEX-X4EP-2926-SM-3P5YQ	BRCA	Normal	3.46992
GTEX-ZTX8-1226-SM-4YCE9	BRCA	Normal	3.56072
GTEX-XUW1-2326-SM-4BOO5	BRCA	Normal	4.74363
GTEX-XMD1-0826-SM-4AT52	BRCA	Normal	3.67583
GTEX-11I78-2226-SM-5PNYA	BRCA	Normal	5.12559
GTEX-ZEX8-2226-SM-57WC6	BRCA	Normal	4.96761
GTEX-13N11-1726-SM-5J1OJ	BRCA	Normal	5.5919
GTEX-XMD2-0926-SM-4WWEF	BRCA	Normal	4.40394
GTEX-U3ZH-1426-SM-4DXSR	BRCA	Normal	4.24868
GTEX-ZPIC-1126-SM-5BC7F	BRCA	Normal	5.39467
GTEX-QEG5-0726-SM-4R1JQ	BRCA	Normal	3.12602
GTEX-14E6E-1326-SM-5S2NR	BRCA	Normal	4.21952
GTEX-ZAJG-0626-SM-5HL8X	BRCA	Normal	3.27352
GTEX-ZYW4-0826-SM-5GIDG	BRCA	Normal	6.08154
GTEX-S341-1526-SM-4AD6K	BRCA	Normal	7.23281
GTEX-12WSM-1726-SM-5BC6J	BRCA	Normal	4.32915
GTEX-ZC5H-2626-SM-5J2MG	BRCA	Normal	3.34203
GTEX-11GSO-1926-SM-5A5K3	BRCA	Normal	5.45777
GTEX-132Q8-1426-SM-5EGK7	BRCA	Normal	3.32914
GTEX-11WQC-1726-SM-5GU4W	BRCA	Normal	5.06957
GTEX-139TU-0626-SM-5KM3X	BRCA	Normal	5.21338
GTEX-145MO-0826-SM-5NQBL	BRCA	Normal	2.52354
GTEX-YFC4-1426-SM-5IFJG	BRCA	Normal	4.27124
GTEX-ZA64-1526-SM-5CVMD	BRCA	Normal	4.96897
GTEX-13OW8-0226-SM-5K7UP	BRCA	Normal	4.47119
GTEX-Y3I4-1526-SM-4TT7K	BRCA	Normal	6.3889
GTEX-R55F-1726-SM-2TF4R	BRCA	Normal	4.25399
GTEX-Y5LM-1726-SM-4VDSX	BRCA	Normal	4.1293
GTEX-VJWN-0726-SM-3GIJ8	BRCA	Normal	5.45347
GTEX-12KS4-0126-SM-5Q5A5	BRCA	Normal	4.81301
GTEX-X261-0626-SM-3NMD9	BRCA	Normal	4.90251
GTEX-ZYWO-2326-SM-5GZY4	BRCA	Normal	5.10976
GTEX-V955-2026-SM-3GAFA	BRCA	Normal	4.03999
GTEX-T2YK-2226-SM-32QPT	BRCA	Normal	3.27352
GTEX-1117F-2826-SM-5GZXL	BRCA	Normal	4.50339
GTEX-RU1J-0626-SM-4WAWY	BRCA	Normal	4.49316
GTEX-12ZZX-1126-SM-5EGKB	BRCA	Normal	3.52853
GTEX-XQ8I-2426-SM-4WAXY	BRCA	Normal	2.59212
GTEX-Y8LW-1626-SM-5IFHX	BRCA	Normal	5.22107
GTEX-13D11-1026-SM-5IJFB	BRCA	Normal	6.05957
GTEX-VUSG-2226-SM-4KKZO	BRCA	Normal	3.79079
GTEX-13NZ9-1026-SM-5MR5K	BRCA	Normal	3.95609
GTEX-RU72-0626-SM-46MUI	BRCA	Normal	3.72789
GTEX-11GS4-2126-SM-5A5KR	BRCA	Normal	4.23646
GTEX-ZUA1-1526-SM-59HLS	BRCA	Normal	4.72245
GTEX-R53T-1526-SM-48FEK	BRCA	Normal	4.73881
GTEX-1313W-0826-SM-5EQ4T	BRCA	Normal	4.2357
GTEX-14753-2426-SM-5LU8U	BRCA	Normal	4.40051
GTEX-ZVT2-1826-SM-5NQ8W	BRCA	Normal	2.82168
GTEX-R55D-0826-SM-48FEA	BRCA	Normal	5.41147
GTEX-ZF2S-2026-SM-5E461	BRCA	Normal	5.68342
GTEX-TML8-1226-SM-32QON	BRCA	Normal	4.48351
GTEX-11PRG-0826-SM-5EQ6A	BRCA	Normal	4.2234
GTEX-1192X-2326-SM-5987X	BRCA	Normal	2.45678
GTEX-XYKS-1326-SM-4BRUN	BRCA	Normal	6.9379
GTEX-ZF3C-2326-SM-5S2MZ	BRCA	Normal	4.05314
GTEX-11WQK-2426-SM-5GU5C	BRCA	Normal	2.73335
GTEX-132AR-0826-SM-5EGK6	BRCA	Normal	4.72351
GTEX-13O3P-0826-SM-5L3DH	BRCA	Normal	5.64411
GTEX-XUZC-1626-SM-4BRVP	BRCA	Normal	2.90302
GTEX-13PL6-2926-SM-5L3I2	BRCA	Normal	3.89144
GTEX-13FTY-2226-SM-5J1ND	BRCA	Normal	3.57776
GTEX-WOFL-0826-SM-3MJG1	BRCA	Normal	5.87477
GTEX-Y111-2026-SM-4SOJA	BRCA	Normal	3.90973
GTEX-11ONC-2126-SM-5HL6E	BRCA	Normal	5.13754
GTEX-WI4N-1426-SM-3LK7H	BRCA	Normal	5.0175
GTEX-13FTX-1126-SM-5N9EN	BRCA	Normal	5.27832
GTEX-13O3O-0826-SM-5K7WE	BRCA	Normal	5.44927
GTEX-ZV7C-1826-SM-5NQ83	BRCA	Normal	5.42084
GTEX-ZY6K-1626-SM-5GZWV	BRCA	Normal	5.16232
GTEX-SIU7-1626-SM-4BRUK	BRCA	Normal	5.24677
GTEX-13QIC-2326-SM-5LU5N	BRCA	Normal	5.02855
GTEX-YB5E-1726-SM-5IFJ3	BRCA	Normal	2.80735
GTEX-U412-1826-SM-4DXTJ	BRCA	Normal	3.87876
GTEX-131XW-0726-SM-5EGK3	BRCA	Normal	2.72027
GTEX-WYJK-1326-SM-3NB2T	BRCA	Normal	3.67241
GTEX-ZLFU-2126-SM-4WWEV	BRCA	Normal	4.07721
GTEX-ZVTK-0326-SM-51MRR	BRCA	Normal	4.35548
GTEX-ZU9S-1926-SM-5NQBP	BRCA	Normal	4.31755
GTEX-XUJ4-1926-SM-4BOOV	BRCA	Normal	4.86638
GTEX-XQ3S-1326-SM-4BOPQ	BRCA	Normal	4.71206
GTEX-YB5K-1626-SM-5IFIN	BRCA	Normal	3.69713
GTEX-144GL-2026-SM-5LU3O	BRCA	Normal	5.27579
GTEX-11DXZ-1926-SM-5GZZL	BRCA	Normal	4.84147
GTEX-UTHO-1026-SM-3GAF7	BRCA	Normal	3.03563
GTEX-REY6-2426-SM-48FF5	BRCA	Normal	4.40327
GTEX-ZXES-0826-SM-5E43C	BRCA	Normal	4.60229
GTEX-13FHO-0826-SM-5L3E8	BRCA	Normal	4.81966
GTEX-UPK5-2326-SM-3P5Z8	BRCA	Normal	3.16186
GTEX-QMRM-1626-SM-4R1KV	BRCA	Normal	4.56252
GTEX-ZDXO-0126-SM-5S2ND	BRCA	Normal	6.75302
GTEX-S33H-0326-SM-4AD6N	BRCA	Normal	3.88268
GTEX-U3ZN-1926-SM-4DXSG	BRCA	Normal	4.84745
GTEX-SE5C-2126-SM-4BRUJ	BRCA	Normal	4.5404
GTEX-14AS3-1626-SM-5S2OY	BRCA	Normal	3.77298
GTEX-11EI6-0626-SM-5985T	BRCA	Normal	4.32335
GTEX-13PVQ-1026-SM-5KM3M	BRCA	Normal	4.98872
GTEX-QEL4-2126-SM-447AE	BRCA	Normal	3.80016
GTEX-ZWKS-2826-SM-5NQ74	BRCA	Normal	4.50396
GTEX-11DXW-0626-SM-5N9ER	BRCA	Normal	3.45019
GTEX-139T8-0826-SM-5L3DE	BRCA	Normal	2.48802
GTEX-T6MO-0326-SM-32QOK	BRCA	Normal	3.41008
GTEX-ZLV1-1426-SM-4WWES	BRCA	Normal	4.63635
GTEX-1399U-1826-SM-5PNZ1	BRCA	Normal	3.34338
GTEX-11NSD-0926-SM-5N9DR	BRCA	Normal	5.3978
GTEX-ZT9W-2026-SM-51MRA	BRCA	Normal	1.8359
GTEX-147F4-2826-SM-5NQBN	BRCA	Normal	4.37366
TCGA-E2-A15K-06	BRCA	Tumor	1.74846
TCGA-AC-A6IX-06	BRCA	Tumor	2.5261
TCGA-BH-A18V-06	BRCA	Tumor	4.52108
TCGA-E2-A15A-06	BRCA	Tumor	5.73953
TCGA-E2-A15E-06	BRCA	Tumor	3.92981
TCGA-BH-A1ES-06	BRCA	Tumor	3.96348
TCGA-BH-A1FE-06	BRCA	Tumor	4.55524
TCGA-AO-A1KQ-01	BRCA	Tumor	6.04529
TCGA-E2-A14W-01	BRCA	Tumor	7.57995
TCGA-A1-A0SM-01	BRCA	Tumor	8.23708
TCGA-AR-A1AV-01	BRCA	Tumor	6.80525
TCGA-BH-A0B4-01	BRCA	Tumor	7.57577
TCGA-EW-A1PD-01	BRCA	Tumor	7.22944
TCGA-EW-A6SA-01	BRCA	Tumor	5.46207
TCGA-AC-A62V-01	BRCA	Tumor	6.87027
TCGA-BH-A0DD-01	BRCA	Tumor	6.96915
TCGA-AQ-A54O-01	BRCA	Tumor	5.8334
TCGA-D8-A1XS-01	BRCA	Tumor	7.3757
TCGA-A8-A085-01	BRCA	Tumor	6.38851
TCGA-A2-A25D-01	BRCA	Tumor	5.37437
TCGA-AC-A23H-01	BRCA	Tumor	7.0919
TCGA-AC-A3W6-01	BRCA	Tumor	7.94845
TCGA-B6-A0IC-01	BRCA	Tumor	3.00896
TCGA-BH-A1F8-01	BRCA	Tumor	7.51251
TCGA-C8-A26Y-01	BRCA	Tumor	4.99502
TCGA-D8-A1JK-01	BRCA	Tumor	7.23858
TCGA-E2-A9RU-01	BRCA	Tumor	6.75996
TCGA-LL-A6FP-01	BRCA	Tumor	4.02853
TCGA-A8-A08A-01	BRCA	Tumor	7.27384
TCGA-A8-A08L-01	BRCA	Tumor	6.43496
TCGA-E2-A15O-01	BRCA	Tumor	5.44429
TCGA-AN-A0FK-01	BRCA	Tumor	6.42477
TCGA-BH-A18N-01	BRCA	Tumor	7.45524
TCGA-BH-A1FG-01	BRCA	Tumor	5.40053
TCGA-D8-A73U-01	BRCA	Tumor	6.90319
TCGA-LL-A5YM-01	BRCA	Tumor	4.53294
TCGA-AC-A2FM-01	BRCA	Tumor	4.45219
TCGA-AC-A3HN-01	BRCA	Tumor	7.59816
TCGA-BH-A8FY-01	BRCA	Tumor	2.69156
TCGA-D8-A1XG-01	BRCA	Tumor	5.91341
TCGA-A2-A0CO-01	BRCA	Tumor	6.03318
TCGA-A2-A1G1-01	BRCA	Tumor	7.20421
TCGA-A8-A07Z-01	BRCA	Tumor	7.74643
TCGA-D8-A1XC-01	BRCA	Tumor	5.08112
TCGA-E9-A54X-01	BRCA	Tumor	3.02501
TCGA-A7-A56D-01	BRCA	Tumor	6.11849
TCGA-A8-A06Z-01	BRCA	Tumor	4.08239
TCGA-A8-A09I-01	BRCA	Tumor	6.71518
TCGA-A8-A0A1-01	BRCA	Tumor	6.72955
TCGA-AC-A2B8-01	BRCA	Tumor	7.25457
TCGA-AQ-A1H2-01	BRCA	Tumor	5.86691
TCGA-D8-A1XV-01	BRCA	Tumor	5.89335
TCGA-E2-A1LK-01	BRCA	Tumor	6.99693
TCGA-LL-A50Y-01	BRCA	Tumor	5.83065
TCGA-A8-A09Q-01	BRCA	Tumor	6.41578
TCGA-A8-A09Z-01	BRCA	Tumor	4.64556
TCGA-A8-A0AD-01	BRCA	Tumor	8.33437
TCGA-AR-A1AJ-01	BRCA	Tumor	6.1183
TCGA-BH-A1EU-01	BRCA	Tumor	7.41755
TCGA-A2-A0SW-01	BRCA	Tumor	6.42043
TCGA-A8-A09R-01	BRCA	Tumor	7.52296
TCGA-BH-A0H6-01	BRCA	Tumor	8.02953
TCGA-BH-A0WA-01	BRCA	Tumor	7.25
TCGA-C8-A131-01	BRCA	Tumor	7.33943
TCGA-S3-AA12-01	BRCA	Tumor	5.66901
TCGA-A8-A07E-01	BRCA	Tumor	7.70482
TCGA-A8-A084-01	BRCA	Tumor	7.40592
TCGA-B6-A0IH-01	BRCA	Tumor	7.07701
TCGA-BH-A0HK-01	BRCA	Tumor	4.93974
TCGA-BH-A18G-01	BRCA	Tumor	6.25282
TCGA-D8-A1X5-01	BRCA	Tumor	7.7109
TCGA-D8-A1XZ-01	BRCA	Tumor	6.97133
TCGA-A2-A0EV-01	BRCA	Tumor	7.74384
TCGA-A8-A06U-01	BRCA	Tumor	6.34415
TCGA-A8-A07R-01	BRCA	Tumor	6.75639
TCGA-A8-A081-01	BRCA	Tumor	5.92502
TCGA-A8-A0A9-01	BRCA	Tumor	6.79415
TCGA-AR-A1AP-01	BRCA	Tumor	6.20458
TCGA-BH-A1F0-01	BRCA	Tumor	6.52088
TCGA-BH-A204-01	BRCA	Tumor	6.01368
TCGA-BH-A42U-01	BRCA	Tumor	5.39262
TCGA-C8-A12K-01	BRCA	Tumor	6.73886
TCGA-D8-A145-01	BRCA	Tumor	6.63587
TCGA-D8-A1JN-01	BRCA	Tumor	3.57528
TCGA-D8-A1X6-01	BRCA	Tumor	5.69156
TCGA-D8-A1Y1-01	BRCA	Tumor	8.49879
TCGA-E2-A1IH-01	BRCA	Tumor	8.01598
TCGA-EW-A1IW-01	BRCA	Tumor	7.23371
TCGA-OL-A66J-01	BRCA	Tumor	6.84212
TCGA-A2-A0EU-01	BRCA	Tumor	7.26957
TCGA-A7-A0CH-01	BRCA	Tumor	7.37014
TCGA-A7-A13G-01	BRCA	Tumor	4.23986
TCGA-A7-A3RF-01	BRCA	Tumor	5.1218
TCGA-A8-A09G-01	BRCA	Tumor	5.73472
TCGA-AC-A2FG-01	BRCA	Tumor	5.13588
TCGA-AC-A3EH-01	BRCA	Tumor	7.44002
TCGA-AC-A3QP-01	BRCA	Tumor	7.10342
TCGA-AC-A62Y-01	BRCA	Tumor	6.4748
TCGA-AN-A0AJ-01	BRCA	Tumor	7.35255
TCGA-BH-A0E7-01	BRCA	Tumor	6.86958
TCGA-BH-A18S-01	BRCA	Tumor	5.19616
TCGA-BH-A1EY-01	BRCA	Tumor	8.03819
TCGA-D8-A1JF-01	BRCA	Tumor	6.8102
TCGA-D8-A73W-01	BRCA	Tumor	6.72162
TCGA-E2-A105-01	BRCA	Tumor	5.76848
TCGA-E2-A14P-01	BRCA	Tumor	5.3691
TCGA-LD-A74U-01	BRCA	Tumor	7.36696
TCGA-A7-A0CG-01	BRCA	Tumor	6.58846
TCGA-AC-A2BK-01	BRCA	Tumor	7.62283
TCGA-AO-A1KT-01	BRCA	Tumor	8.02126
TCGA-BH-A0BV-01	BRCA	Tumor	6.7236
TCGA-BH-A0DO-01	BRCA	Tumor	5.22846
TCGA-BH-A0HI-01	BRCA	Tumor	7.00248
TCGA-BH-A1EN-01	BRCA	Tumor	6.42823
TCGA-BH-A1FC-01	BRCA	Tumor	5.94745
TCGA-BH-A203-01	BRCA	Tumor	6.69854
TCGA-C8-A12Q-01	BRCA	Tumor	6.7346
TCGA-E2-A1IL-01	BRCA	Tumor	6.70904
TCGA-E2-A2P5-01	BRCA	Tumor	6.30633
TCGA-E9-A3Q9-01	BRCA	Tumor	3.32194
TCGA-A2-A4S0-01	BRCA	Tumor	5.07597
TCGA-A8-A06X-01	BRCA	Tumor	6.46382
TCGA-AO-A1KP-01	BRCA	Tumor	6.40738
TCGA-BH-A0HF-01	BRCA	Tumor	6.95903
TCGA-BH-A0W5-01	BRCA	Tumor	6.91549
TCGA-BH-A209-01	BRCA	Tumor	6.87533
TCGA-D8-A1J8-01	BRCA	Tumor	7.60174
TCGA-D8-A1JS-01	BRCA	Tumor	2.80735
TCGA-E2-A2P6-01	BRCA	Tumor	5.45025
TCGA-EW-A1P5-01	BRCA	Tumor	6.38129
TCGA-LL-A6FQ-01	BRCA	Tumor	5.34627
TCGA-WT-AB44-01	BRCA	Tumor	6.20576
TCGA-A2-A0D1-01	BRCA	Tumor	5.73413
TCGA-A8-A07W-01	BRCA	Tumor	6.81545
TCGA-A8-A08Z-01	BRCA	Tumor	8.39758
TCGA-A8-A099-01	BRCA	Tumor	6.23575
TCGA-AC-A23G-01	BRCA	Tumor	8.2041
TCGA-AC-A2QI-01	BRCA	Tumor	8.08382
TCGA-AC-A5EH-01	BRCA	Tumor	7.80745
TCGA-AN-A0AK-01	BRCA	Tumor	4.82429
TCGA-B6-A40B-01	BRCA	Tumor	7.10104
TCGA-BH-A0BP-01	BRCA	Tumor	6.56817
TCGA-D8-A1XJ-01	BRCA	Tumor	7.09647
TCGA-E2-A14O-01	BRCA	Tumor	5.08189
TCGA-E2-A15G-01	BRCA	Tumor	4.97129
TCGA-A8-A06T-01	BRCA	Tumor	6.85461
TCGA-A8-A094-01	BRCA	Tumor	7.12447
TCGA-A8-A09M-01	BRCA	Tumor	5.95355
TCGA-AC-A3TN-01	BRCA	Tumor	5.95679
TCGA-AC-A8OR-01	BRCA	Tumor	5.51976
TCGA-AO-A12G-01	BRCA	Tumor	6.2623
TCGA-B6-A0IM-01	BRCA	Tumor	7.16518
TCGA-BH-A42T-01	BRCA	Tumor	8.11232
TCGA-D8-A27G-01	BRCA	Tumor	7.54394
TCGA-E9-A1ND-01	BRCA	Tumor	6.24789
TCGA-EW-A423-01	BRCA	Tumor	4.73227
TCGA-OL-A66P-01	BRCA	Tumor	5.98366
TCGA-V7-A7HQ-01	BRCA	Tumor	6.29971
TCGA-A2-A1FV-01	BRCA	Tumor	5.71392
TCGA-A8-A090-01	BRCA	Tumor	6.84132
TCGA-AC-A3YI-01	BRCA	Tumor	7.55598
TCGA-AC-A5XS-01	BRCA	Tumor	6.31995
TCGA-AC-A5XU-01	BRCA	Tumor	7.03563
TCGA-AN-A03X-01	BRCA	Tumor	8.458
TCGA-B6-A0IP-01	BRCA	Tumor	6.1528
TCGA-C8-A1HM-01	BRCA	Tumor	5.86917
TCGA-D8-A142-01	BRCA	Tumor	7.28219
TCGA-D8-A1XY-01	BRCA	Tumor	7.87475
TCGA-E2-A14U-01	BRCA	Tumor	2.7634
TCGA-E2-A1B4-01	BRCA	Tumor	5.46667
TCGA-E2-A1IF-01	BRCA	Tumor	7.23987
TCGA-E9-A1RE-01	BRCA	Tumor	5.49277
TCGA-E9-A22A-01	BRCA	Tumor	8.78467
TCGA-OL-A66H-01	BRCA	Tumor	5.90958
TCGA-A2-A0CS-01	BRCA	Tumor	7.64353
TCGA-A2-A0CU-01	BRCA	Tumor	5.44097
TCGA-A2-A0EM-01	BRCA	Tumor	7.33953
TCGA-A8-A07S-01	BRCA	Tumor	6.32845
TCGA-A8-A096-01	BRCA	Tumor	7.46528
TCGA-A8-A09E-01	BRCA	Tumor	5.66646
TCGA-A8-A0A4-01	BRCA	Tumor	3.65077
TCGA-AC-A6IW-01	BRCA	Tumor	5.03029
TCGA-AR-A0U0-01	BRCA	Tumor	5.96161
TCGA-B6-A0I1-01	BRCA	Tumor	3.81149
TCGA-B6-A0RP-01	BRCA	Tumor	7.10382
TCGA-BH-A0BG-01	BRCA	Tumor	6.99385
TCGA-BH-A1FR-01	BRCA	Tumor	5.0917
TCGA-D8-A1JP-01	BRCA	Tumor	8.17171
TCGA-E2-A1LL-01	BRCA	Tumor	5.27355
TCGA-LD-A9QF-01	BRCA	Tumor	7.6481
TCGA-LQ-A4E4-01	BRCA	Tumor	4.96345
TCGA-UL-AAZ6-01	BRCA	Tumor	4.62176
TCGA-A7-A26H-01	BRCA	Tumor	7.5343
TCGA-AC-A62X-01	BRCA	Tumor	5.57652
TCGA-AC-A8OP-01	BRCA	Tumor	6.28747
TCGA-AC-A8OQ-01	BRCA	Tumor	6.41361
TCGA-AO-A125-01	BRCA	Tumor	1.82375
TCGA-BH-A0EA-01	BRCA	Tumor	6.32627
TCGA-BH-A18U-01	BRCA	Tumor	7.23192
TCGA-D8-A1JL-01	BRCA	Tumor	7.36716
TCGA-D8-A27H-01	BRCA	Tumor	8.17191
TCGA-E2-A572-01	BRCA	Tumor	2.5185
TCGA-E9-A2JS-01	BRCA	Tumor	6.9499
TCGA-GM-A3NY-01	BRCA	Tumor	6.03318
TCGA-OL-A66K-01	BRCA	Tumor	7.65636
TCGA-PE-A5DC-01	BRCA	Tumor	6.05987
TCGA-A2-A0CT-01	BRCA	Tumor	6.67468
TCGA-A2-A1G4-01	BRCA	Tumor	4.48418
TCGA-A7-A3IY-01	BRCA	Tumor	6.66161
TCGA-A8-A08S-01	BRCA	Tumor	6.27424
TCGA-AC-A8OS-01	BRCA	Tumor	6.42675
TCGA-AN-A0FD-01	BRCA	Tumor	7.78873
TCGA-AO-A0J7-01	BRCA	Tumor	6.47687
TCGA-B6-A0RO-01	BRCA	Tumor	5.36666
TCGA-BH-A0BW-01	BRCA	Tumor	7.59846
TCGA-BH-A0DS-01	BRCA	Tumor	7.22656
TCGA-D8-A1Y2-01	BRCA	Tumor	7.87027
TCGA-E2-A1IK-01	BRCA	Tumor	4.15619
TCGA-E2-A1LE-01	BRCA	Tumor	7.31607
TCGA-E9-A1NH-01	BRCA	Tumor	8.07745
TCGA-E9-A22B-01	BRCA	Tumor	6.68666
TCGA-E9-A295-01	BRCA	Tumor	6.35788
TCGA-OL-A5D6-01	BRCA	Tumor	6.856
TCGA-OL-A66L-01	BRCA	Tumor	6.57579
TCGA-S3-A6ZG-01	BRCA	Tumor	6.56144
TCGA-A1-A0SB-01	BRCA	Tumor	4.27352
TCGA-A2-A0EN-01	BRCA	Tumor	6.84737
TCGA-A2-A259-01	BRCA	Tumor	6.45235
TCGA-A7-A425-01	BRCA	Tumor	6.41044
TCGA-A8-A08P-01	BRCA	Tumor	7.58891
TCGA-A8-A09W-01	BRCA	Tumor	6.21375
TCGA-AN-A0AS-01	BRCA	Tumor	7.70164
TCGA-AQ-A0Y5-01	BRCA	Tumor	8.09867
TCGA-AR-A1AK-01	BRCA	Tumor	6.02944
TCGA-AR-A2LL-01	BRCA	Tumor	6.33003
TCGA-BH-A18T-01	BRCA	Tumor	7.28785
TCGA-C8-A12M-01	BRCA	Tumor	4.9231
TCGA-D8-A1JT-01	BRCA	Tumor	5.73953
TCGA-E9-A1N3-01	BRCA	Tumor	4.78611
TCGA-E9-A1R3-01	BRCA	Tumor	8.61348
TCGA-EW-A1J6-01	BRCA	Tumor	5.62412
TCGA-EW-A1PB-01	BRCA	Tumor	4.88367
TCGA-LL-A7T0-01	BRCA	Tumor	6.02126
TCGA-OL-A5D7-01	BRCA	Tumor	6.93284
TCGA-A8-A06R-01	BRCA	Tumor	8.03441
TCGA-A8-A079-01	BRCA	Tumor	5.11646
TCGA-A8-A07B-01	BRCA	Tumor	6.88445
TCGA-A8-A07I-01	BRCA	Tumor	7.82089
TCGA-A8-A09C-01	BRCA	Tumor	6.25342
TCGA-AN-A0XP-01	BRCA	Tumor	6.80752
TCGA-AO-A03O-01	BRCA	Tumor	6.27632
TCGA-AO-A12H-01	BRCA	Tumor	6.59766
TCGA-AO-A1KS-01	BRCA	Tumor	6.62933
TCGA-AR-A2LE-01	BRCA	Tumor	7.20619
TCGA-BH-A0E6-01	BRCA	Tumor	4.58139
TCGA-BH-A0EB-01	BRCA	Tumor	7.39578
TCGA-BH-A0H0-01	BRCA	Tumor	8.37395
TCGA-BH-A0H9-01	BRCA	Tumor	6.46422
TCGA-BH-A1FL-01	BRCA	Tumor	6.15881
TCGA-D8-A1XQ-01	BRCA	Tumor	7.2657
TCGA-E2-A56Z-01	BRCA	Tumor	5.74277
TCGA-E2-A576-01	BRCA	Tumor	5.42123
TCGA-E9-A24A-01	BRCA	Tumor	7.69706
TCGA-GM-A2D9-01	BRCA	Tumor	6.21276
TCGA-LL-A9Q3-01	BRCA	Tumor	6.59301
TCGA-A7-A6VX-01	BRCA	Tumor	7.88152
TCGA-A8-A07P-01	BRCA	Tumor	6.87761
TCGA-A8-A09K-01	BRCA	Tumor	3.7677
TCGA-A8-A09T-01	BRCA	Tumor	7.22328
TCGA-AC-A3OD-01	BRCA	Tumor	3.67898
TCGA-AN-A046-01	BRCA	Tumor	6.18643
TCGA-AN-A0XN-01	BRCA	Tumor	8.27317
TCGA-AO-A0JF-01	BRCA	Tumor	7.60383
TCGA-AR-A0TR-01	BRCA	Tumor	1.42222
TCGA-AR-A5QN-01	BRCA	Tumor	6.88187
TCGA-AR-A5QQ-01	BRCA	Tumor	6.40906
TCGA-B6-A0RQ-01	BRCA	Tumor	3.73659
TCGA-B6-A1KF-01	BRCA	Tumor	5.6596
TCGA-BH-A0EE-01	BRCA	Tumor	6.89893
TCGA-BH-A1EO-01	BRCA	Tumor	8.54157
TCGA-BH-A1FD-01	BRCA	Tumor	7.48368
TCGA-C8-A3M8-01	BRCA	Tumor	6.30139
TCGA-D8-A4Z1-01	BRCA	Tumor	5.94509
TCGA-E2-A154-01	BRCA	Tumor	6.45087
TCGA-E9-A1RF-01	BRCA	Tumor	7.41596
TCGA-EW-A1P1-01	BRCA	Tumor	7.11553
TCGA-XX-A89A-01	BRCA	Tumor	7.88152
TCGA-A1-A0SO-01	BRCA	Tumor	6.25302
TCGA-A2-A0CW-01	BRCA	Tumor	5.57045
TCGA-A2-A0YF-01	BRCA	Tumor	4.95048
TCGA-A2-A0YM-01	BRCA	Tumor	7.70005
TCGA-A2-A4RX-01	BRCA	Tumor	7.19934
TCGA-A8-A083-01	BRCA	Tumor	4.12515
TCGA-AN-A0FW-01	BRCA	Tumor	6.44761
TCGA-AN-A0XV-01	BRCA	Tumor	6.74064
TCGA-AO-A0J3-01	BRCA	Tumor	4.10178
TCGA-B6-A0WV-01	BRCA	Tumor	5.88854
TCGA-B6-A1KC-01	BRCA	Tumor	4.4731
TCGA-BH-A0GY-01	BRCA	Tumor	6.94633
TCGA-BH-A0HN-01	BRCA	Tumor	3.50462
TCGA-BH-A1EX-01	BRCA	Tumor	7.58662
TCGA-C8-A12L-01	BRCA	Tumor	6.21355
TCGA-E2-A10B-01	BRCA	Tumor	7.30166
TCGA-E9-A1RD-01	BRCA	Tumor	6.57094
TCGA-GM-A4E0-01	BRCA	Tumor	6.26398
TCGA-LL-A73Y-01	BRCA	Tumor	7.82089
TCGA-OL-A97C-01	BRCA	Tumor	3.80944
TCGA-S3-AA11-01	BRCA	Tumor	5.88116
TCGA-A2-A04N-01	BRCA	Tumor	7.45285
TCGA-A2-A0SU-01	BRCA	Tumor	6.49269
TCGA-A2-A0T2-01	BRCA	Tumor	6.20083
TCGA-A2-A25F-01	BRCA	Tumor	7.39837
TCGA-A2-A4S1-01	BRCA	Tumor	7.78236
TCGA-A7-A0CD-01	BRCA	Tumor	6.16591
TCGA-A8-A06N-01	BRCA	Tumor	1.51096
TCGA-A8-A06Y-01	BRCA	Tumor	6.6231
TCGA-A8-A076-01	BRCA	Tumor	7.87515
TCGA-A8-A07U-01	BRCA	Tumor	6.33487
TCGA-A8-A08H-01	BRCA	Tumor	7.82358
TCGA-A8-A0A2-01	BRCA	Tumor	6.74133
TCGA-AC-A3W7-01	BRCA	Tumor	7.17948
TCGA-AC-A3YJ-01	BRCA	Tumor	4.05916
TCGA-AN-A03Y-01	BRCA	Tumor	5.55518
TCGA-AR-A0TV-01	BRCA	Tumor	6.49091
TCGA-B6-A0IO-01	BRCA	Tumor	5.38511
TCGA-BH-A0B1-01	BRCA	Tumor	7.21543
TCGA-BH-A1FJ-01	BRCA	Tumor	5.87949
TCGA-D8-A1X9-01	BRCA	Tumor	7.07265
TCGA-D8-A27E-01	BRCA	Tumor	5.19538
TCGA-E2-A15M-01	BRCA	Tumor	7.50068
TCGA-E9-A1R4-01	BRCA	Tumor	6.83795
TCGA-EW-A1PC-01	BRCA	Tumor	7.12615
TCGA-OL-A5S0-01	BRCA	Tumor	8.02176
TCGA-W8-A86G-01	BRCA	Tumor	6.24967
TCGA-A7-A26I-01	BRCA	Tumor	5.78516
TCGA-A8-A07F-01	BRCA	Tumor	7.67009
TCGA-A8-A07G-01	BRCA	Tumor	7.49571
TCGA-A8-A08C-01	BRCA	Tumor	5.64705
TCGA-A8-A097-01	BRCA	Tumor	7.90333
TCGA-AC-A2FB-01	BRCA	Tumor	5.56712
TCGA-AC-A2FO-01	BRCA	Tumor	6.90508
TCGA-AC-A3W5-01	BRCA	Tumor	8.08193
TCGA-AR-A1AW-01	BRCA	Tumor	5.88972
TCGA-AR-A1AY-01	BRCA	Tumor	7.13042
TCGA-AR-A24H-01	BRCA	Tumor	7.07017
TCGA-AR-A2LN-01	BRCA	Tumor	7.44688
TCGA-BH-A0H7-01	BRCA	Tumor	8.1728
TCGA-BH-A0HP-01	BRCA	Tumor	6.56847
TCGA-C8-A133-01	BRCA	Tumor	2.17314
TCGA-D8-A1Y0-01	BRCA	Tumor	6.54413
TCGA-E2-A14S-01	BRCA	Tumor	4.27276
TCGA-E2-A15L-01	BRCA	Tumor	7.77619
TCGA-E2-A15T-01	BRCA	Tumor	4.42691
TCGA-E9-A5FL-01	BRCA	Tumor	5.20355
TCGA-GM-A5PX-01	BRCA	Tumor	7.51639
TCGA-S3-AA10-01	BRCA	Tumor	6.19215
TCGA-A2-A0EQ-01	BRCA	Tumor	5.75945
TCGA-A8-A08T-01	BRCA	Tumor	6.99405
TCGA-A8-A0A6-01	BRCA	Tumor	6.28115
TCGA-AO-A0JC-01	BRCA	Tumor	4.121
TCGA-AR-A0TX-01	BRCA	Tumor	6.83627
TCGA-AR-A1AX-01	BRCA	Tumor	6.6228
TCGA-B6-A0IB-01	BRCA	Tumor	4.44561
TCGA-BH-A0B8-01	BRCA	Tumor	5.74012
TCGA-BH-A0DL-01	BRCA	Tumor	7.09528
TCGA-BH-A201-01	BRCA	Tumor	7.55021
TCGA-C8-A135-01	BRCA	Tumor	6.26832
TCGA-D8-A1XA-01	BRCA	Tumor	6.09189
TCGA-D8-A27P-01	BRCA	Tumor	6.0063
TCGA-E2-A109-01	BRCA	Tumor	6.94594
TCGA-E2-A10E-01	BRCA	Tumor	6.69934
TCGA-E2-A14Z-01	BRCA	Tumor	7.01628
TCGA-E2-A15F-01	BRCA	Tumor	5.47018
TCGA-E2-A15R-01	BRCA	Tumor	5.95207
TCGA-E9-A1R7-01	BRCA	Tumor	5.53072
TCGA-EW-A1P6-01	BRCA	Tumor	6.64784
TCGA-LL-A5YL-01	BRCA	Tumor	6.75352
TCGA-PE-A5DD-01	BRCA	Tumor	6.30722
TCGA-S3-A6ZF-01	BRCA	Tumor	7.20997
TCGA-S3-AA17-01	BRCA	Tumor	6.87206
TCGA-5L-AAT1-01	BRCA	Tumor	7.74892
TCGA-A2-A0CY-01	BRCA	Tumor	6.25529
TCGA-A2-A0ER-01	BRCA	Tumor	5.19927
TCGA-A2-A0SV-01	BRCA	Tumor	8.00223
TCGA-A2-A0YD-01	BRCA	Tumor	7.69368
TCGA-A2-A0YG-01	BRCA	Tumor	6.31087
TCGA-A2-A1FZ-01	BRCA	Tumor	7.6297
TCGA-A7-A0DC-01	BRCA	Tumor	3.63883
TCGA-A7-A3J1-01	BRCA	Tumor	6.38969
TCGA-A8-A06P-01	BRCA	Tumor	7.51769
TCGA-A8-A06Q-01	BRCA	Tumor	3.53228
TCGA-AC-A4ZE-01	BRCA	Tumor	4.03032
TCGA-AN-A0FT-01	BRCA	Tumor	6.58034
TCGA-AN-A0XS-01	BRCA	Tumor	7.43575
TCGA-AO-A12B-01	BRCA	Tumor	4.61236
TCGA-B6-A0IK-01	BRCA	Tumor	6.31255
TCGA-B6-A1KI-01	BRCA	Tumor	5.97657
TCGA-BH-A0DH-01	BRCA	Tumor	5.17389
TCGA-BH-A0DI-01	BRCA	Tumor	8.20599
TCGA-BH-A18H-01	BRCA	Tumor	5.10432
TCGA-BH-A5J0-01	BRCA	Tumor	7.20609
TCGA-C8-A274-01	BRCA	Tumor	5.79912
TCGA-E2-A1AZ-01	BRCA	Tumor	7.65537
TCGA-E2-A1BC-01	BRCA	Tumor	8.04248
TCGA-E9-A1R5-01	BRCA	Tumor	7.75509
TCGA-E9-A1R6-01	BRCA	Tumor	8.02963
TCGA-E9-A1RH-01	BRCA	Tumor	7.02035
TCGA-E9-A2JT-01	BRCA	Tumor	4.96258
TCGA-E9-A54Y-01	BRCA	Tumor	1.6369
TCGA-E9-A5UP-01	BRCA	Tumor	3.4303
TCGA-EW-A1OY-01	BRCA	Tumor	6.28115
TCGA-GI-A2C8-01	BRCA	Tumor	7.49988
TCGA-GM-A3NW-01	BRCA	Tumor	5.38442
TCGA-GM-A5PV-01	BRCA	Tumor	2.93548
TCGA-OL-A5RU-01	BRCA	Tumor	5.02593
TCGA-S3-AA0Z-01	BRCA	Tumor	5.4565
TCGA-UU-A93S-01	BRCA	Tumor	6.34109
TCGA-3C-AALJ-01	BRCA	Tumor	6.64141
TCGA-A2-A04T-01	BRCA	Tumor	5.2161
TCGA-A2-A0CQ-01	BRCA	Tumor	5.12228
TCGA-A2-A0EY-01	BRCA	Tumor	6.79365
TCGA-A2-A0ST-01	BRCA	Tumor	4.37366
TCGA-A2-A0SY-01	BRCA	Tumor	6.66606
TCGA-A2-A0T4-01	BRCA	Tumor	7.08069
TCGA-A2-A0YI-01	BRCA	Tumor	6.56164
TCGA-A2-A1FW-01	BRCA	Tumor	5.5091
TCGA-A2-A3XS-01	BRCA	Tumor	6.17351
TCGA-A2-A4S2-01	BRCA	Tumor	7.11047
TCGA-A7-A0DA-01	BRCA	Tumor	7.22646
TCGA-A7-A3IZ-01	BRCA	Tumor	5.10723
TCGA-A7-A3J0-01	BRCA	Tumor	5.19577
TCGA-A7-A4SC-01	BRCA	Tumor	6.93443
TCGA-A7-A5ZV-01	BRCA	Tumor	2.16995
TCGA-A8-A09X-01	BRCA	Tumor	6.32894
TCGA-AC-A23C-01	BRCA	Tumor	7.09012
TCGA-AC-A2FE-01	BRCA	Tumor	7.41189
TCGA-AN-A049-01	BRCA	Tumor	7.05875
TCGA-AN-A0AT-01	BRCA	Tumor	6.1389
TCGA-AN-A0FL-01	BRCA	Tumor	4.42624
TCGA-AR-A1AT-01	BRCA	Tumor	5.56037
TCGA-AR-A255-01	BRCA	Tumor	7.80327
TCGA-AR-A2LK-01	BRCA	Tumor	7.06471
TCGA-AR-A5QM-01	BRCA	Tumor	6.70637
TCGA-B6-A0I9-01	BRCA	Tumor	6.17134
TCGA-B6-A0X4-01	BRCA	Tumor	3.10267
TCGA-B6-A0X7-01	BRCA	Tumor	7.06649
TCGA-B6-A2IU-01	BRCA	Tumor	5.69156
TCGA-BH-A0C0-01	BRCA	Tumor	5.86445
TCGA-BH-A0DE-01	BRCA	Tumor	6.58885
TCGA-BH-A0DX-01	BRCA	Tumor	7.08108
TCGA-BH-A0GZ-01	BRCA	Tumor	7.42163
TCGA-BH-A0HW-01	BRCA	Tumor	8.34594
TCGA-BH-A1F5-01	BRCA	Tumor	9.05122
TCGA-C8-A12X-01	BRCA	Tumor	4.2234
TCGA-D8-A140-01	BRCA	Tumor	6.27553
TCGA-D8-A1JE-01	BRCA	Tumor	8.41214
TCGA-D8-A1JG-01	BRCA	Tumor	7.42183
TCGA-D8-A1X8-01	BRCA	Tumor	6.18919
TCGA-D8-A1XB-01	BRCA	Tumor	7.81969
TCGA-D8-A27V-01	BRCA	Tumor	6.74668
TCGA-E2-A14R-01	BRCA	Tumor	5.19694
TCGA-E9-A1NG-01	BRCA	Tumor	8.93784
TCGA-E9-A1RG-01	BRCA	Tumor	6.48676
TCGA-EW-A6SB-01	BRCA	Tumor	3.73446
TCGA-GM-A2DB-01	BRCA	Tumor	4.90686
TCGA-LL-A441-01	BRCA	Tumor	5.85826
TCGA-A1-A0SG-01	BRCA	Tumor	6.87969
TCGA-A2-A0YK-01	BRCA	Tumor	5.98395
TCGA-A2-A1FX-01	BRCA	Tumor	6.09041
TCGA-A7-A13H-01	BRCA	Tumor	6.34692
TCGA-A8-A091-01	BRCA	Tumor	5.82299
TCGA-A8-A093-01	BRCA	Tumor	7.23291
TCGA-AN-A0FN-01	BRCA	Tumor	8.9118
TCGA-AN-A0XL-01	BRCA	Tumor	6.43545
TCGA-AO-A0J6-01	BRCA	Tumor	4.83288
TCGA-AO-A0J8-01	BRCA	Tumor	6.88852
TCGA-AO-A0J9-01	BRCA	Tumor	6.42962
TCGA-AO-A128-01	BRCA	Tumor	5.8447
TCGA-AQ-A04H-01	BRCA	Tumor	5.39194
TCGA-AR-A24S-01	BRCA	Tumor	7.97554
TCGA-B6-A0RE-01	BRCA	Tumor	6.96548
TCGA-B6-A0WT-01	BRCA	Tumor	7.65109
TCGA-B6-A0X5-01	BRCA	Tumor	5.63745
TCGA-BH-A0C1-01	BRCA	Tumor	7.76255
TCGA-BH-A6R9-01	BRCA	Tumor	9.45426
TCGA-C8-A278-01	BRCA	Tumor	7.5344
TCGA-D8-A1XT-01	BRCA	Tumor	8.01668
TCGA-D8-A1Y3-01	BRCA	Tumor	6.1809
TCGA-E2-A156-01	BRCA	Tumor	5.59816
TCGA-E2-A15C-01	BRCA	Tumor	6.59944
TCGA-E2-A15P-01	BRCA	Tumor	5.93849
TCGA-E2-A1IE-01	BRCA	Tumor	6.86541
TCGA-E9-A1NC-01	BRCA	Tumor	7.43744
TCGA-E9-A1QZ-01	BRCA	Tumor	6.02747
TCGA-EW-A1J3-01	BRCA	Tumor	6.37052
TCGA-EW-A3U0-01	BRCA	Tumor	7.14313
TCGA-LL-A440-01	BRCA	Tumor	7.82298
TCGA-LL-A740-01	BRCA	Tumor	7.67965
TCGA-LL-A8F5-01	BRCA	Tumor	5.44165
TCGA-OL-A5DA-01	BRCA	Tumor	6.28777
TCGA-Z7-A8R5-01	BRCA	Tumor	5.38891
TCGA-A2-A0CK-01	BRCA	Tumor	5.97913
TCGA-A2-A0CP-01	BRCA	Tumor	7.24473
TCGA-A2-A0D0-01	BRCA	Tumor	3.60527
TCGA-A8-A06O-01	BRCA	Tumor	5.92718
TCGA-AR-A1AL-01	BRCA	Tumor	6.75035
TCGA-B6-A0RL-01	BRCA	Tumor	1.20791
TCGA-B6-A0RN-01	BRCA	Tumor	7.961
TCGA-BH-A0BC-01	BRCA	Tumor	6.87037
TCGA-BH-A0DP-01	BRCA	Tumor	7.00397
TCGA-BH-A0HY-01	BRCA	Tumor	6.63052
TCGA-BH-A18P-01	BRCA	Tumor	6.94475
TCGA-BH-A1FB-01	BRCA	Tumor	7.41368
TCGA-BH-A202-01	BRCA	Tumor	7.30077
TCGA-C8-A3M7-01	BRCA	Tumor	5.39545
TCGA-D8-A1JA-01	BRCA	Tumor	7.45981
TCGA-E2-A1IN-01	BRCA	Tumor	8.4944
TCGA-E2-A1IU-01	BRCA	Tumor	4.84446
TCGA-E9-A1NF-01	BRCA	Tumor	8.67244
TCGA-E9-A5FK-01	BRCA	Tumor	5.94646
TCGA-EW-A3E8-01	BRCA	Tumor	6.64646
TCGA-EW-A6SC-01	BRCA	Tumor	8.10315
TCGA-A1-A0SD-01	BRCA	Tumor	6.92838
TCGA-A2-A0T0-01	BRCA	Tumor	6.90795
TCGA-A2-A0YC-01	BRCA	Tumor	6.66359
TCGA-A2-A4S3-01	BRCA	Tumor	5.59483
TCGA-A8-A086-01	BRCA	Tumor	7.49392
TCGA-A8-A08F-01	BRCA	Tumor	6.78572
TCGA-AN-A0FJ-01	BRCA	Tumor	6.07878
TCGA-AN-A0XO-01	BRCA	Tumor	6.35511
TCGA-AO-A03N-01	BRCA	Tumor	6.58974
TCGA-AO-A0JD-01	BRCA	Tumor	5.41479
TCGA-AO-A0JL-01	BRCA	Tumor	6.18071
TCGA-AR-A0U3-01	BRCA	Tumor	5.37437
TCGA-AR-A2LQ-01	BRCA	Tumor	8.22403
TCGA-BH-A0BR-01	BRCA	Tumor	7.87445
TCGA-BH-A0BZ-01	BRCA	Tumor	7.67507
TCGA-BH-A0RX-01	BRCA	Tumor	5.83949
TCGA-C8-A1HE-01	BRCA	Tumor	5.72687
TCGA-C8-A26Z-01	BRCA	Tumor	7.10104
TCGA-C8-A8HP-01	BRCA	Tumor	5.88529
TCGA-D8-A1JC-01	BRCA	Tumor	7.52853
TCGA-D8-A1JM-01	BRCA	Tumor	5.54872
TCGA-D8-A27M-01	BRCA	Tumor	8.12637
TCGA-E2-A1LA-01	BRCA	Tumor	6.84598
TCGA-E2-A1LH-01	BRCA	Tumor	5.72167
TCGA-E9-A247-01	BRCA	Tumor	6.09356
TCGA-EW-A1J5-01	BRCA	Tumor	6.28017
TCGA-EW-A1P7-01	BRCA	Tumor	6.071
TCGA-EW-A1PA-01	BRCA	Tumor	5.64245
TCGA-EW-A2FR-01	BRCA	Tumor	9.03415
TCGA-OK-A5Q2-01	BRCA	Tumor	5.98346
TCGA-OL-A66N-01	BRCA	Tumor	7.09697
TCGA-A2-A0ET-01	BRCA	Tumor	3.54965
TCGA-A8-A07L-01	BRCA	Tumor	6.73846
TCGA-A8-A082-01	BRCA	Tumor	6.34958
TCGA-A8-A09B-01	BRCA	Tumor	6.60419
TCGA-AC-A2QH-01	BRCA	Tumor	6.40273
TCGA-AN-A04D-01	BRCA	Tumor	5.73826
TCGA-AN-A0FV-01	BRCA	Tumor	6.99008
TCGA-AR-A250-01	BRCA	Tumor	7.80287
TCGA-B6-A0WS-01	BRCA	Tumor	7.33903
TCGA-B6-A0WW-01	BRCA	Tumor	7.25993
TCGA-BH-A0W3-01	BRCA	Tumor	4.44093
TCGA-BH-A8FZ-01	BRCA	Tumor	6.13032
TCGA-C8-A12N-01	BRCA	Tumor	7.81711
TCGA-C8-A26W-01	BRCA	Tumor	6.87493
TCGA-C8-A26X-01	BRCA	Tumor	5.81817
TCGA-D8-A27I-01	BRCA	Tumor	7.70492
TCGA-E2-A155-01	BRCA	Tumor	5.60492
TCGA-E2-A15K-01	BRCA	Tumor	6.26644
TCGA-E9-A1N9-01	BRCA	Tumor	6.83885
TCGA-E9-A1NA-01	BRCA	Tumor	7.88601
TCGA-E9-A1R0-01	BRCA	Tumor	6.79504
TCGA-E9-A228-01	BRCA	Tumor	4.87971
TCGA-EW-A1OW-01	BRCA	Tumor	7.73846
TCGA-EW-A1P8-01	BRCA	Tumor	6.70706
TCGA-GI-A2C9-01	BRCA	Tumor	6.80366
TCGA-GM-A2DH-01	BRCA	Tumor	7.00675
TCGA-GM-A2DK-01	BRCA	Tumor	6.40323
TCGA-GM-A2DN-01	BRCA	Tumor	5.83517
TCGA-A2-A3Y0-01	BRCA	Tumor	4.42357
TCGA-A7-A0CE-01	BRCA	Tumor	4.95929
TCGA-A7-A0CJ-01	BRCA	Tumor	6.46303
TCGA-A8-A07C-01	BRCA	Tumor	6.32519
TCGA-A8-A09N-01	BRCA	Tumor	6.38594
TCGA-A8-A0A7-01	BRCA	Tumor	6.87721
TCGA-AO-A03R-01	BRCA	Tumor	4.03473
TCGA-AR-A24Z-01	BRCA	Tumor	6.53681
TCGA-B6-A0RM-01	BRCA	Tumor	4.64383
TCGA-B6-A1KN-01	BRCA	Tumor	6.72558
TCGA-D8-A146-01	BRCA	Tumor	7.4437
TCGA-D8-A1XM-01	BRCA	Tumor	7.78465
TCGA-E2-A1IJ-01	BRCA	Tumor	7.75807
TCGA-E2-A1LI-01	BRCA	Tumor	7.29719
TCGA-GM-A2DC-01	BRCA	Tumor	6.00206
TCGA-GM-A2DM-01	BRCA	Tumor	4.72082
TCGA-OL-A5RZ-01	BRCA	Tumor	4.42357
TCGA-A1-A0SE-01	BRCA	Tumor	6.93721
TCGA-A2-A0EP-01	BRCA	Tumor	7.21116
TCGA-A2-A0YT-01	BRCA	Tumor	5.51164
TCGA-A7-A4SB-01	BRCA	Tumor	5.43129
TCGA-AC-A7VC-01	BRCA	Tumor	8.33357
TCGA-AN-A0AM-01	BRCA	Tumor	6.90111
TCGA-AN-A0G0-01	BRCA	Tumor	8.03062
TCGA-AO-A0JI-01	BRCA	Tumor	3.57528
TCGA-BH-A0AW-01	BRCA	Tumor	6.46026
TCGA-BH-A0B0-01	BRCA	Tumor	7.47562
TCGA-BH-A0BF-01	BRCA	Tumor	8.04377
TCGA-BH-A0BT-01	BRCA	Tumor	6.38801
TCGA-BH-A0HL-01	BRCA	Tumor	4.18982
TCGA-BH-A0HQ-01	BRCA	Tumor	6.54739
TCGA-BH-A18J-01	BRCA	Tumor	7.4277
TCGA-BH-A18Q-01	BRCA	Tumor	5.94459
TCGA-C8-A132-01	BRCA	Tumor	7.36517
TCGA-C8-A1HN-01	BRCA	Tumor	6.27523
TCGA-C8-A275-01	BRCA	Tumor	6.78245
TCGA-D8-A1JH-01	BRCA	Tumor	7.52395
TCGA-D8-A1XO-01	BRCA	Tumor	7.63835
TCGA-D8-A1XR-01	BRCA	Tumor	6.09336
TCGA-D8-A1XU-01	BRCA	Tumor	6.78453
TCGA-D8-A3Z6-01	BRCA	Tumor	6.48913
TCGA-E2-A152-01	BRCA	Tumor	8.11521
TCGA-E9-A1RC-01	BRCA	Tumor	6.65705
TCGA-E9-A22E-01	BRCA	Tumor	9.14854
TCGA-EW-A1OV-01	BRCA	Tumor	4.9681
TCGA-EW-A1OZ-01	BRCA	Tumor	6.60736
TCGA-EW-A1PE-01	BRCA	Tumor	7.04168
TCGA-HN-A2NL-01	BRCA	Tumor	5.98937
TCGA-LL-A442-01	BRCA	Tumor	2.45154
TCGA-3C-AAAU-01	BRCA	Tumor	5.49981
TCGA-A2-A0T1-01	BRCA	Tumor	7.18762
TCGA-A2-A3KC-01	BRCA	Tumor	7.15465
TCGA-A7-A26F-01	BRCA	Tumor	5.73049
TCGA-AN-A0AR-01	BRCA	Tumor	4.34835
TCGA-AN-A0FS-01	BRCA	Tumor	7.18613
TCGA-AN-A0FY-01	BRCA	Tumor	7.97036
TCGA-AN-A0XR-01	BRCA	Tumor	6.62379
TCGA-AQ-A7U7-01	BRCA	Tumor	7.42362
TCGA-AR-A24W-01	BRCA	Tumor	6.4311
TCGA-AR-A2LH-01	BRCA	Tumor	5.70568
TCGA-B6-A408-01	BRCA	Tumor	7.1062
TCGA-BH-A0BS-01	BRCA	Tumor	4.51916
TCGA-BH-A0HB-01	BRCA	Tumor	6.37537
TCGA-BH-A1ET-01	BRCA	Tumor	7.0792
TCGA-C8-A12P-01	BRCA	Tumor	7.15674
TCGA-C8-A12V-01	BRCA	Tumor	7.43794
TCGA-D8-A1XK-01	BRCA	Tumor	5.48192
TCGA-D8-A27W-01	BRCA	Tumor	6.22283
TCGA-E2-A14X-01	BRCA	Tumor	5.85354
TCGA-EW-A1P0-01	BRCA	Tumor	6.41044
TCGA-LL-A73Z-01	BRCA	Tumor	7.16379
TCGA-WT-AB41-01	BRCA	Tumor	4.69706
TCGA-A1-A0SF-01	BRCA	Tumor	5.52045
TCGA-A1-A0SK-01	BRCA	Tumor	4.91643
TCGA-A2-A0CR-01	BRCA	Tumor	5.66479
TCGA-A2-A0EO-01	BRCA	Tumor	8.00273
TCGA-A7-A4SE-01	BRCA	Tumor	7.58194
TCGA-A7-A4SF-01	BRCA	Tumor	5.55156
TCGA-A8-A0AB-01	BRCA	Tumor	6.53918
TCGA-AC-A3QQ-01	BRCA	Tumor	4.32606
TCGA-AN-A0XT-01	BRCA	Tumor	5.47771
TCGA-AN-A0XU-01	BRCA	Tumor	5.98189
TCGA-AO-A03P-01	BRCA	Tumor	5.36383
TCGA-AO-A0JJ-01	BRCA	Tumor	6.42557
TCGA-AR-A0TY-01	BRCA	Tumor	6.31235
TCGA-AR-A0U4-01	BRCA	Tumor	6.86422
TCGA-AR-A1AS-01	BRCA	Tumor	6.21
TCGA-AR-A24N-01	BRCA	Tumor	7.08337
TCGA-AR-A5QP-01	BRCA	Tumor	7.00536
TCGA-B6-A0X0-01	BRCA	Tumor	4.69764
TCGA-BH-A0BM-01	BRCA	Tumor	6.03081
TCGA-BH-A0BO-01	BRCA	Tumor	6.65666
TCGA-BH-A0DV-01	BRCA	Tumor	7.53469
TCGA-BH-A0HX-01	BRCA	Tumor	6.81664
TCGA-BH-A8G0-01	BRCA	Tumor	7.45822
TCGA-C8-A138-01	BRCA	Tumor	6.48656
TCGA-D8-A1JB-01	BRCA	Tumor	5.91381
TCGA-D8-A1JI-01	BRCA	Tumor	3.48539
TCGA-D8-A1JJ-01	BRCA	Tumor	7.82228
TCGA-D8-A3Z5-01	BRCA	Tumor	3.71477
TCGA-E2-A107-01	BRCA	Tumor	4.94671
TCGA-E2-A10C-01	BRCA	Tumor	4.86744
TCGA-E9-A244-01	BRCA	Tumor	7.50018
TCGA-GM-A2DO-01	BRCA	Tumor	4.80529
TCGA-LD-A7W6-01	BRCA	Tumor	5.95374
TCGA-PL-A8LV-01	BRCA	Tumor	6.39938
TCGA-A2-A04Y-01	BRCA	Tumor	5.51761
TCGA-A2-A0EW-01	BRCA	Tumor	6.97689
TCGA-A2-A0YH-01	BRCA	Tumor	7.62611
TCGA-A7-A2KD-01	BRCA	Tumor	7.81651
TCGA-A8-A08I-01	BRCA	Tumor	5.12063
TCGA-AO-A0JE-01	BRCA	Tumor	8.00024
TCGA-AR-A0TT-01	BRCA	Tumor	7.04218
TCGA-BH-A0B3-01	BRCA	Tumor	6.87761
TCGA-BH-A0E9-01	BRCA	Tumor	5.63225
TCGA-BH-A18I-01	BRCA	Tumor	7.88033
TCGA-BH-A1F2-01	BRCA	Tumor	7.74623
TCGA-BH-AB28-01	BRCA	Tumor	6.34948
TCGA-C8-A1HJ-01	BRCA	Tumor	5.60404
TCGA-C8-A1HK-01	BRCA	Tumor	5.70098
TCGA-C8-A8HQ-01	BRCA	Tumor	8.24157
TCGA-D8-A1XW-01	BRCA	Tumor	5.879
TCGA-D8-A27T-01	BRCA	Tumor	8.45701
TCGA-D8-A73X-01	BRCA	Tumor	7.02451
TCGA-E2-A14V-01	BRCA	Tumor	6.57698
TCGA-E2-A1BD-01	BRCA	Tumor	5.84549
TCGA-EW-A1IZ-01	BRCA	Tumor	4.79652
TCGA-EW-A1PG-01	BRCA	Tumor	6.68399
TCGA-GM-A2DD-01	BRCA	Tumor	6.6321
TCGA-GM-A2DF-01	BRCA	Tumor	5.80246
TCGA-3C-AALK-01	BRCA	Tumor	7.56722
TCGA-5T-A9QA-01	BRCA	Tumor	2.89532
TCGA-A1-A0SI-01	BRCA	Tumor	8.37166
TCGA-A2-A0CX-01	BRCA	Tumor	7.27484
TCGA-A2-A0ES-01	BRCA	Tumor	5.85403
TCGA-A7-A4SD-01	BRCA	Tumor	6.99117
TCGA-A8-A08B-01	BRCA	Tumor	6.24315
TCGA-A8-A08J-01	BRCA	Tumor	7.5328
TCGA-A8-A08R-01	BRCA	Tumor	8.62047
TCGA-AN-A0FX-01	BRCA	Tumor	6.83349
TCGA-AR-A1AM-01	BRCA	Tumor	6.74688
TCGA-AR-A24V-01	BRCA	Tumor	8.55224
TCGA-AR-A24X-01	BRCA	Tumor	6.94822
TCGA-BH-A0AV-01	BRCA	Tumor	8.1161
TCGA-BH-A0E1-01	BRCA	Tumor	5.98504
TCGA-BH-A0HU-01	BRCA	Tumor	5.99734
TCGA-C8-A130-01	BRCA	Tumor	6.55125
TCGA-C8-A134-01	BRCA	Tumor	6.23654
TCGA-D8-A13Y-01	BRCA	Tumor	6.03633
TCGA-E2-A14T-01	BRCA	Tumor	4.6887
TCGA-E2-A1L8-01	BRCA	Tumor	7.07384
TCGA-E9-A1N6-01	BRCA	Tumor	8.05264
TCGA-E9-A243-01	BRCA	Tumor	7.393
TCGA-EW-A1PH-01	BRCA	Tumor	7.57468
TCGA-EW-A2FW-01	BRCA	Tumor	5.3733
TCGA-GM-A2DI-01	BRCA	Tumor	7.06878
TCGA-LD-A7W5-01	BRCA	Tumor	6.97143
TCGA-OL-A5RY-01	BRCA	Tumor	7.516
TCGA-A2-A0T7-01	BRCA	Tumor	7.55389
TCGA-A7-A6VV-01	BRCA	Tumor	7.43873
TCGA-A8-A07O-01	BRCA	Tumor	8.27426
TCGA-A8-A09V-01	BRCA	Tumor	7.21096
TCGA-AC-A7VB-01	BRCA	Tumor	3.52479
TCGA-AN-A04C-01	BRCA	Tumor	4.56137
TCGA-AO-A12E-01	BRCA	Tumor	4.88801
TCGA-AO-A1KR-01	BRCA	Tumor	3.6656
TCGA-AQ-A54N-01	BRCA	Tumor	5.27131
TCGA-AR-A1AH-01	BRCA	Tumor	5.527
TCGA-AR-A251-01	BRCA	Tumor	7.39688
TCGA-B6-A0IA-01	BRCA	Tumor	3.83993
TCGA-B6-A0RH-01	BRCA	Tumor	6.92729
TCGA-B6-A40C-01	BRCA	Tumor	7.30306
TCGA-BH-A0BA-01	BRCA	Tumor	6.17528
TCGA-BH-A0EI-01	BRCA	Tumor	7.76325
TCGA-BH-A1F6-01	BRCA	Tumor	6.94951
TCGA-BH-A5IZ-01	BRCA	Tumor	6.11642
TCGA-D8-A13Z-01	BRCA	Tumor	7.74384
TCGA-D8-A143-01	BRCA	Tumor	5.70706
TCGA-D8-A1JU-01	BRCA	Tumor	8.16493
TCGA-E2-A153-01	BRCA	Tumor	7.83323
TCGA-E2-A15J-01	BRCA	Tumor	5.10228
TCGA-E2-A1II-01	BRCA	Tumor	5.49472
TCGA-E9-A1NI-01	BRCA	Tumor	7.22358
TCGA-E9-A1R2-01	BRCA	Tumor	6.85342
TCGA-E9-A248-01	BRCA	Tumor	6.30998
TCGA-EW-A424-01	BRCA	Tumor	6.71082
TCGA-OL-A5RX-01	BRCA	Tumor	5.68646
TCGA-S3-AA15-01	BRCA	Tumor	6.06824
TCGA-3C-AALI-01	BRCA	Tumor	6.86442
TCGA-4H-AAAK-01	BRCA	Tumor	8.32989
TCGA-A1-A0SN-01	BRCA	Tumor	7.25606
TCGA-A2-A04W-01	BRCA	Tumor	7.19437
TCGA-A2-A0T6-01	BRCA	Tumor	7.82517
TCGA-A2-A1G6-01	BRCA	Tumor	4.24944
TCGA-A2-A25C-01	BRCA	Tumor	7.2659
TCGA-A7-A26G-01	BRCA	Tumor	8.21087
TCGA-A7-A426-01	BRCA	Tumor	6.31472
TCGA-AC-A23E-01	BRCA	Tumor	7.89955
TCGA-AC-A3TM-01	BRCA	Tumor	5.6896
TCGA-AO-A0JB-01	BRCA	Tumor	2.91646
TCGA-AR-A0TW-01	BRCA	Tumor	6.06263
TCGA-AR-A1AR-01	BRCA	Tumor	7.12466
TCGA-AR-A252-01	BRCA	Tumor	6.42645
TCGA-AR-A254-01	BRCA	Tumor	7.6281
TCGA-B6-A0IG-01	BRCA	Tumor	6.60172
TCGA-B6-A0WZ-01	BRCA	Tumor	5.53414
TCGA-B6-A3ZX-01	BRCA	Tumor	5.47898
TCGA-BH-A18F-01	BRCA	Tumor	7.01737
TCGA-BH-A18L-01	BRCA	Tumor	5.61942
TCGA-BH-A18R-01	BRCA	Tumor	6.203
TCGA-BH-A28O-01	BRCA	Tumor	6.31778
TCGA-C8-A12O-01	BRCA	Tumor	7.36666
TCGA-C8-A1HG-01	BRCA	Tumor	6.70637
TCGA-E2-A14Q-01	BRCA	Tumor	5.77428
TCGA-E2-A159-01	BRCA	Tumor	6.57213
TCGA-E2-A1B0-01	BRCA	Tumor	7.2799
TCGA-E2-A1LG-01	BRCA	Tumor	3.68145
TCGA-EW-A1J2-01	BRCA	Tumor	7.50704
TCGA-EW-A1PF-01	BRCA	Tumor	7.19944
TCGA-GM-A2DL-01	BRCA	Tumor	7.94596
TCGA-LL-A5YO-01	BRCA	Tumor	6.4315
TCGA-LL-A6FR-01	BRCA	Tumor	6.9258
TCGA-A2-A1G0-01	BRCA	Tumor	6.17015
TCGA-A2-A3XX-01	BRCA	Tumor	6.29833
TCGA-A2-A3XY-01	BRCA	Tumor	6.7661
TCGA-A2-A4RW-01	BRCA	Tumor	7.62333
TCGA-AC-A6IX-01	BRCA	Tumor	7.54335
TCGA-AO-A0JG-01	BRCA	Tumor	6.51633
TCGA-AQ-A1H3-01	BRCA	Tumor	6.9508
TCGA-AR-A1AQ-01	BRCA	Tumor	5.57466
TCGA-AR-A24Q-01	BRCA	Tumor	6.77948
TCGA-AR-A2LM-01	BRCA	Tumor	8.06101
TCGA-AR-A2LR-01	BRCA	Tumor	7.4972
TCGA-B6-A0I5-01	BRCA	Tumor	5.36178
TCGA-B6-A0I6-01	BRCA	Tumor	6.5656
TCGA-BH-A0DK-01	BRCA	Tumor	6.72796
TCGA-BH-A0E2-01	BRCA	Tumor	7.205
TCGA-BH-A0W7-01	BRCA	Tumor	7.49571
TCGA-C8-A12W-01	BRCA	Tumor	7.07731
TCGA-C8-A8HR-01	BRCA	Tumor	7.57309
TCGA-D8-A27L-01	BRCA	Tumor	7.91329
TCGA-E9-A3HO-01	BRCA	Tumor	4.75865
TCGA-GM-A3XL-01	BRCA	Tumor	3.843
TCGA-JL-A3YW-01	BRCA	Tumor	7.97404
TCGA-LL-A5YP-01	BRCA	Tumor	7.79919
TCGA-LL-A7SZ-01	BRCA	Tumor	5.98435
TCGA-OL-A6VQ-01	BRCA	Tumor	7.03642
TCGA-A2-A04Q-01	BRCA	Tumor	7.07443
TCGA-A2-A0SX-01	BRCA	Tumor	7.04267
TCGA-A2-A0YE-01	BRCA	Tumor	7.62393
TCGA-A2-A0YL-01	BRCA	Tumor	7.07493
TCGA-A7-A5ZX-01	BRCA	Tumor	7.24086
TCGA-A7-A6VW-01	BRCA	Tumor	6.39849
TCGA-A7-A6VY-01	BRCA	Tumor	7.08754
TCGA-A8-A092-01	BRCA	Tumor	6.88604
TCGA-AC-A2QJ-01	BRCA	Tumor	8.30596
TCGA-AO-A0J5-01	BRCA	Tumor	7.3439
TCGA-AQ-A04L-01	BRCA	Tumor	6.90954
TCGA-B6-A0X1-01	BRCA	Tumor	6.41499
TCGA-BH-A0C7-01	BRCA	Tumor	7.35513
TCGA-BH-A0HO-01	BRCA	Tumor	5.29206
TCGA-BH-A18V-01	BRCA	Tumor	6.91479
TCGA-BH-A208-01	BRCA	Tumor	8.65578
TCGA-C8-A27A-01	BRCA	Tumor	5.29937
TCGA-C8-A27B-01	BRCA	Tumor	6.39335
TCGA-D8-A1J9-01	BRCA	Tumor	7.72931
TCGA-E2-A150-01	BRCA	Tumor	6.7452
TCGA-E2-A573-01	BRCA	Tumor	5.62001
TCGA-E9-A1N8-01	BRCA	Tumor	5.60943
TCGA-E9-A1RA-01	BRCA	Tumor	7.0928
TCGA-E9-A3X8-01	BRCA	Tumor	5.99143
TCGA-EW-A1IX-01	BRCA	Tumor	7.54365
TCGA-EW-A1P3-01	BRCA	Tumor	5.56311
TCGA-OL-A6VR-01	BRCA	Tumor	4.10018
TCGA-A2-A04U-01	BRCA	Tumor	5.80344
TCGA-A2-A3KD-01	BRCA	Tumor	6.09908
TCGA-A7-A5ZW-01	BRCA	Tumor	8.51624
TCGA-A8-A09D-01	BRCA	Tumor	7.04218
TCGA-AC-A6IV-01	BRCA	Tumor	7.53688
TCGA-AO-A12A-01	BRCA	Tumor	6.17775
TCGA-AR-A0U2-01	BRCA	Tumor	5.89384
TCGA-AR-A1AI-01	BRCA	Tumor	3.87969
TCGA-AR-A1AO-01	BRCA	Tumor	7.13181
TCGA-AR-A24P-01	BRCA	Tumor	7.60293
TCGA-AR-A24U-01	BRCA	Tumor	6.75887
TCGA-B6-A401-01	BRCA	Tumor	6.77968
TCGA-B6-A402-01	BRCA	Tumor	7.24702
TCGA-BH-A0AZ-01	BRCA	Tumor	8.37594
TCGA-BH-A0B6-01	BRCA	Tumor	6.31995
TCGA-BH-A0BD-01	BRCA	Tumor	6.69419
TCGA-BH-A0C3-01	BRCA	Tumor	7.04039
TCGA-BH-A1FH-01	BRCA	Tumor	8.35262
TCGA-C8-A26V-01	BRCA	Tumor	6.42487
TCGA-D8-A27K-01	BRCA	Tumor	6.82021
TCGA-E2-A10F-01	BRCA	Tumor	7.74762
TCGA-E2-A15D-01	BRCA	Tumor	6.5463
TCGA-E2-A570-01	BRCA	Tumor	7.76733
TCGA-E9-A22G-01	BRCA	Tumor	7.37988
TCGA-E9-A245-01	BRCA	Tumor	5.26079
TCGA-S3-AA14-01	BRCA	Tumor	7.60592
TCGA-A2-A0CZ-01	BRCA	Tumor	7.04962
TCGA-A2-A0EX-01	BRCA	Tumor	7.23629
TCGA-A2-A3XV-01	BRCA	Tumor	4.20551
TCGA-A2-A3XZ-01	BRCA	Tumor	5.83821
TCGA-A2-A4RY-01	BRCA	Tumor	6.41212
TCGA-AC-A3BB-01	BRCA	Tumor	7.52763
TCGA-AO-A1KO-01	BRCA	Tumor	3.59573
TCGA-AR-A0TS-01	BRCA	Tumor	5.4957
TCGA-AR-A1AN-01	BRCA	Tumor	7.69348
TCGA-AR-A24K-01	BRCA	Tumor	6.35808
TCGA-AR-A24T-01	BRCA	Tumor	8.31124
TCGA-AR-A2LO-01	BRCA	Tumor	6.60478
TCGA-B6-A0I8-01	BRCA	Tumor	6.49408
TCGA-BH-A0H3-01	BRCA	Tumor	7.44619
TCGA-BH-A0W4-01	BRCA	Tumor	7.18434
TCGA-BH-A18K-01	BRCA	Tumor	7.90293
TCGA-BH-A28Q-01	BRCA	Tumor	7.1765
TCGA-BH-A6R8-01	BRCA	Tumor	6.41756
TCGA-C8-A12U-01	BRCA	Tumor	3.90404
TCGA-E2-A1B5-01	BRCA	Tumor	5.58406
TCGA-E2-A1LS-01	BRCA	Tumor	3.10939
TCGA-GM-A2DA-01	BRCA	Tumor	7.08773
TCGA-GM-A3XG-01	BRCA	Tumor	4.38337
TCGA-JL-A3YX-01	BRCA	Tumor	6.55402
TCGA-LL-A5YN-01	BRCA	Tumor	5.87576
TCGA-XX-A899-01	BRCA	Tumor	7.33585
TCGA-Z7-A8R6-01	BRCA	Tumor	6.16128
TCGA-A1-A0SQ-01	BRCA	Tumor	4.07214
TCGA-A2-A0D2-01	BRCA	Tumor	6.73945
TCGA-A2-A3XT-01	BRCA	Tumor	7.02362
TCGA-A8-A08O-01	BRCA	Tumor	7.70313
TCGA-A8-A095-01	BRCA	Tumor	6.87146
TCGA-AC-A2FK-01	BRCA	Tumor	3.58976
TCGA-AN-A0FZ-01	BRCA	Tumor	6.92114
TCGA-AQ-A04J-01	BRCA	Tumor	5.78262
TCGA-AR-A24R-01	BRCA	Tumor	6.88693
TCGA-AR-A256-01	BRCA	Tumor	6.43397
TCGA-B6-A0I2-01	BRCA	Tumor	3.43429
TCGA-B6-A0IN-01	BRCA	Tumor	5.35583
TCGA-BH-A0AU-01	BRCA	Tumor	7.38932
TCGA-BH-A0H5-01	BRCA	Tumor	5.79028
TCGA-BH-A1EV-01	BRCA	Tumor	7.05041
TCGA-BH-A2L8-01	BRCA	Tumor	7.32263
TCGA-C8-A12Z-01	BRCA	Tumor	6.27651
TCGA-D8-A147-01	BRCA	Tumor	7.25298
TCGA-D8-A1XF-01	BRCA	Tumor	3.5534
TCGA-E2-A15A-01	BRCA	Tumor	6.96092
TCGA-E2-A1B1-01	BRCA	Tumor	8.09468
TCGA-E2-A1IG-01	BRCA	Tumor	7.58473
TCGA-E9-A1N5-01	BRCA	Tumor	7.10143
TCGA-E9-A226-01	BRCA	Tumor	8.41971
TCGA-E9-A249-01	BRCA	Tumor	5.38442
TCGA-E9-A6HE-01	BRCA	Tumor	7.02372
TCGA-HN-A2OB-01	BRCA	Tumor	7.51251
TCGA-A2-A25A-01	BRCA	Tumor	7.35245
TCGA-A7-A13F-01	BRCA	Tumor	6.37744
TCGA-B6-A0RI-01	BRCA	Tumor	7.78326
TCGA-B6-A409-01	BRCA	Tumor	7.11474
TCGA-BH-A0B9-01	BRCA	Tumor	5.23304
TCGA-BH-A1FM-01	BRCA	Tumor	7.91957
TCGA-BH-A1FU-01	BRCA	Tumor	7.39966
TCGA-C8-A12Y-01	BRCA	Tumor	6.41598
TCGA-E2-A15I-01	BRCA	Tumor	6.23378
TCGA-E2-A1B6-01	BRCA	Tumor	5.54843
TCGA-E2-A1L6-01	BRCA	Tumor	6.23664
TCGA-E2-A574-01	BRCA	Tumor	5.52729
TCGA-GM-A3XN-01	BRCA	Tumor	7.33635
TCGA-LD-A66U-01	BRCA	Tumor	6.9021
TCGA-MS-A51U-01	BRCA	Tumor	7.35205
TCGA-A8-A08X-01	BRCA	Tumor	6.84469
TCGA-AC-A6NO-01	BRCA	Tumor	5.71147
TCGA-AO-A12D-01	BRCA	Tumor	7.30137
TCGA-AR-A0TP-01	BRCA	Tumor	7.15793
TCGA-AR-A0TZ-01	BRCA	Tumor	6.80782
TCGA-AR-A24O-01	BRCA	Tumor	7.68323
TCGA-B6-A400-01	BRCA	Tumor	7.97434
TCGA-BH-A0DZ-01	BRCA	Tumor	8.23938
TCGA-C8-A12T-01	BRCA	Tumor	7.54335
TCGA-E2-A158-01	BRCA	Tumor	6.11435
TCGA-E2-A3DX-01	BRCA	Tumor	6.92233
TCGA-E9-A1RI-01	BRCA	Tumor	8.33258
TCGA-EW-A1OX-01	BRCA	Tumor	3.37714
TCGA-EW-A1P4-01	BRCA	Tumor	6.41025
TCGA-OL-A5RV-01	BRCA	Tumor	6.22302
TCGA-OL-A6VO-01	BRCA	Tumor	7.09826
TCGA-5L-AAT0-01	BRCA	Tumor	7.58105
TCGA-A2-A0D3-01	BRCA	Tumor	5.61031
TCGA-A2-A3XW-01	BRCA	Tumor	4.30673
TCGA-A8-A075-01	BRCA	Tumor	7.45613
TCGA-AO-A03T-01	BRCA	Tumor	4.5699
TCGA-AO-A12C-01	BRCA	Tumor	7.53609
TCGA-B6-A0IJ-01	BRCA	Tumor	3.81047
TCGA-B6-A0RV-01	BRCA	Tumor	5.48925
TCGA-BH-A0B7-01	BRCA	Tumor	6.63676
TCGA-BH-A0DQ-01	BRCA	Tumor	8.00552
TCGA-E9-A227-01	BRCA	Tumor	6.92868
TCGA-E9-A22H-01	BRCA	Tumor	5.69823
TCGA-A2-A0CV-01	BRCA	Tumor	6.40787
TCGA-A8-A08G-01	BRCA	Tumor	6.84975
TCGA-AC-A2BM-01	BRCA	Tumor	6.70359
TCGA-AN-A0AL-01	BRCA	Tumor	7.48566
TCGA-AO-A03V-01	BRCA	Tumor	6.58351
TCGA-AO-A0J2-01	BRCA	Tumor	6.37606
TCGA-AO-A0J4-01	BRCA	Tumor	7.92773
TCGA-BH-A0BJ-01	BRCA	Tumor	6.79672
TCGA-BH-A0DT-01	BRCA	Tumor	6.8908
TCGA-BH-A42V-01	BRCA	Tumor	6.41647
TCGA-D8-A1JD-01	BRCA	Tumor	7.83742
TCGA-D8-A27R-01	BRCA	Tumor	6.73658
TCGA-E2-A10A-01	BRCA	Tumor	7.06421
TCGA-E2-A1LB-01	BRCA	Tumor	6.17814
TCGA-E9-A1N4-01	BRCA	Tumor	6.92521
TCGA-E9-A5UO-01	BRCA	Tumor	1.1635
TCGA-EW-A2FS-01	BRCA	Tumor	5.4019
TCGA-PE-A5DE-01	BRCA	Tumor	5.72491
TCGA-A1-A0SP-01	BRCA	Tumor	7.09836
TCGA-A2-A0CM-01	BRCA	Tumor	6.2854
TCGA-A7-A4SA-01	BRCA	Tumor	6.29497
TCGA-A8-A09A-01	BRCA	Tumor	6.98076
TCGA-AC-A2FF-01	BRCA	Tumor	6.77443
TCGA-AO-A0JM-01	BRCA	Tumor	7.73677
TCGA-AR-A2LJ-01	BRCA	Tumor	6.52108
TCGA-B6-A0IQ-01	BRCA	Tumor	6.21819
TCGA-B6-A0RU-01	BRCA	Tumor	5.62089
TCGA-B6-A0WX-01	BRCA	Tumor	7.48825
TCGA-B6-A0WY-01	BRCA	Tumor	6.62537
TCGA-BH-A0B5-01	BRCA	Tumor	7.01062
TCGA-C8-A1HI-01	BRCA	Tumor	5.67695
TCGA-D8-A141-01	BRCA	Tumor	8.02036
TCGA-D8-A1X7-01	BRCA	Tumor	6.53958
TCGA-D8-A27F-01	BRCA	Tumor	7.32522
TCGA-E2-A15E-01	BRCA	Tumor	6.19254
TCGA-E2-A1L7-01	BRCA	Tumor	7.52326
TCGA-E2-A1L9-01	BRCA	Tumor	8.11471
TCGA-E9-A1RB-01	BRCA	Tumor	6.69617
TCGA-OL-A5D8-01	BRCA	Tumor	5.74228
TCGA-OL-A5RW-01	BRCA	Tumor	6.45453
TCGA-A1-A0SH-01	BRCA	Tumor	8.68122
TCGA-A1-A0SJ-01	BRCA	Tumor	5.78184
TCGA-A2-A04V-01	BRCA	Tumor	6.7552
TCGA-A2-A0T5-01	BRCA	Tumor	5.84824
TCGA-A2-A0YJ-01	BRCA	Tumor	6.25924
TCGA-A2-A25B-01	BRCA	Tumor	6.60558
TCGA-AO-A126-01	BRCA	Tumor	6.81753
TCGA-AR-A1AU-01	BRCA	Tumor	6.85034
TCGA-B6-A0RT-01	BRCA	Tumor	6.46432
TCGA-BH-A0BQ-01	BRCA	Tumor	7.65696
TCGA-BH-A18M-01	BRCA	Tumor	7.65079
TCGA-EW-A2FV-01	BRCA	Tumor	6.32341
TCGA-OL-A66O-01	BRCA	Tumor	6.23072
TCGA-AO-A124-01	BRCA	Tumor	6.30119
TCGA-AR-A24M-01	BRCA	Tumor	7.06927
TCGA-B6-A0IE-01	BRCA	Tumor	4.58072
TCGA-B6-A0RS-01	BRCA	Tumor	6.51366
TCGA-BH-A0E0-01	BRCA	Tumor	3.85501
TCGA-BH-A1EW-01	BRCA	Tumor	5.79961
TCGA-C8-A1HL-01	BRCA	Tumor	6.73093
TCGA-E2-A15H-01	BRCA	Tumor	6.61676
TCGA-E9-A22D-01	BRCA	Tumor	6.53018
TCGA-EW-A1IY-01	BRCA	Tumor	8.04138
TCGA-EW-A1J1-01	BRCA	Tumor	5.11189
TCGA-A2-A0CL-01	BRCA	Tumor	7.36924
TCGA-A2-A0D4-01	BRCA	Tumor	3.9059
TCGA-A2-A0T3-01	BRCA	Tumor	6.73767
TCGA-A7-A0D9-01	BRCA	Tumor	6.4226
TCGA-E2-A14N-01	BRCA	Tumor	6.8551
TCGA-E2-A1IO-01	BRCA	Tumor	7.95841
TCGA-E9-A229-01	BRCA	Tumor	8.88854
TCGA-A2-A04P-01	BRCA	Tumor	5.89581
TCGA-A2-A04R-01	BRCA	Tumor	6.08361
TCGA-AN-A04A-01	BRCA	Tumor	7.48666
TCGA-AN-A0XW-01	BRCA	Tumor	8.3573
TCGA-AO-A0JA-01	BRCA	Tumor	7.97325
TCGA-AO-A12F-01	BRCA	Tumor	6.02678
TCGA-D8-A1XD-01	BRCA	Tumor	7.41567
TCGA-D8-A27N-01	BRCA	Tumor	7.63378
TCGA-OL-A66I-01	BRCA	Tumor	7.80048
TCGA-A2-A3XU-01	BRCA	Tumor	5.52485
TCGA-A8-A07J-01	BRCA	Tumor	7.4445
TCGA-AR-A0TU-01	BRCA	Tumor	5.81297
TCGA-BH-A0BL-01	BRCA	Tumor	8.15068
TCGA-BH-A1ES-01	BRCA	Tumor	7.70353
TCGA-E2-A14Y-01	BRCA	Tumor	6.85996
TCGA-PL-A8LX-01	BRCA	Tumor	4.16506
TCGA-A2-A04X-01	BRCA	Tumor	5.73845
TCGA-A2-A25E-01	BRCA	Tumor	6.62537
[truncated: 16,103 more rows]
